# Supplementary material for: 2-(3-Oxo-3,4-dihydro-2H-1,4-benzothia­zin-4-yl)acetamide
Source: Acta Crystallogr Sect E Struct Rep Online. 2010 Sep 15;66(Pt 10):o2567. doi: 10.1107/S1600536810036305 (PMC2983323; doi:10.1107/S1600536810036305)
Supplement: Supplementary file 2 [file e-66-o2567-Isup2.hkl]

#
# h,k,l, Fc-squared, Fo-squared, sigma(Fo-squared) and status flag
#
data_I
_shelx_title ' BAMIDEAZPU_0m in P2(1)/c'
_shelx_refln_list_code          4
_shelx_F_calc_maximum      116.33
_exptl_crystal_F_000       464.00
_reflns_d_resolution_high  0.7475
 
loop_
 _symmetry_equiv_pos_as_xyz
 'x, y, z'
 '-x, y+1/2, -z+1/2'
 '-x, -y, -z'
 'x, -y-1/2, z-1/2'
 
_cell_length_a     8.0652
_cell_length_b     4.8415
_cell_length_c    26.1517
_cell_angle_alpha  90.000
_cell_angle_beta   94.798
_cell_angle_gamma  90.000
 
_shelx_F_squared_multiplier     1.000
 
loop_
 _refln_index_h
 _refln_index_k
 _refln_index_l
 _refln_F_squared_calc
 _refln_F_squared_meas
 _refln_F_squared_sigma
 _refln_observed_status
   1   0   0      512.45      525.49     12.03 o
   2   0   0     1133.47     1103.01     18.77 o
   3   0   0      766.83      705.86     12.88 o
   4   0   0      257.77      287.64     10.65 o
   5   0   0     1276.17     1185.25     30.51 o
   6   0   0      290.23      274.92     12.49 o
   7   0   0       15.42       10.48      4.66 o
   8   0   0       11.46       13.00     10.62 o
   9   0   0        6.60        8.54      6.47 o
  10   0   0       22.01       28.11     13.19 o
   1   1   0     8927.12     9104.83     65.64 o
   2   1   0      263.13      257.02      3.74 o
   3   1   0       32.04       26.58      1.59 o
   4   1   0       79.73       80.78      3.75 o
   5   1   0      218.49      198.58      6.23 o
   6   1   0      125.57      120.40      5.18 o
   7   1   0       12.57       13.78      3.48 o
   8   1   0       24.39       21.95      4.54 o
   9   1   0       26.67       24.24      6.34 o
  10   1   0        4.16        6.38      5.93 o
   0   2   0      358.76      387.27     11.91 o
   1   2   0       23.78       28.01      0.91 o
   2   2   0        9.64        6.40      0.70 o
   3   2   0      307.40      303.09      5.02 o
   4   2   0      117.14      125.87      3.81 o
   5   2   0       14.32       10.65      2.07 o
   6   2   0        0.10        1.54      2.55 o
   7   2   0        2.53       -2.70      2.70 o
   8   2   0        5.37        5.83      3.72 o
   9   2   0        3.20        1.57      8.34 o
  10   2   0        1.11        6.30      8.07 o
   1   3   0      194.35      195.42      4.68 o
   2   3   0        6.08        4.03      1.36 o
   3   3   0        2.53        0.10      1.31 o
   4   3   0        0.63        0.38      1.20 o
   5   3   0      123.18      112.39      5.01 o
   6   3   0        5.26        5.01      3.08 o
   7   3   0        0.04       -2.98      2.98 o
   8   3   0        0.32        2.30      4.40 o
   9   3   0       10.54        9.91      7.60 o
   0   4   0     1122.23     1096.64     31.33 o
   1   4   0        6.31        5.91      1.83 o
   2   4   0       51.01       49.57      3.49 o
   3   4   0      358.86      370.53      7.40 o
   4   4   0        0.12       -1.49      2.33 o
   5   4   0       67.81       70.01      4.94 o
   6   4   0       32.68       37.78      4.52 o
   7   4   0        8.08       -0.06      4.30 o
   8   4   0        5.15        7.71      5.11 o
   1   5   0      260.56      257.44      7.70 o
   2   5   0      106.90      113.50      6.32 o
   3   5   0        9.29        8.32      5.58 o
   4   5   0        5.69        2.19      2.73 o
   5   5   0        6.84        2.09      3.28 o
   6   5   0       19.91       15.63      4.11 o
   0   6   0       46.55       46.81     12.96 o
   1   6   0       14.39       21.38      6.36 o
   2   6   0        0.19       -3.47      3.47 o
   3   6   0       15.41       17.01      5.08 o
   4   6   0        0.72        0.43      9.14 o
 -10   1   1        0.05        4.05      6.01 o
  -9   1   1       75.05       70.64      7.98 o
  -8   1   1        3.20        1.85      3.64 o
  -7   1   1      213.11      210.35      7.27 o
  -6   1   1      550.45      542.05     11.34 o
  -5   1   1       69.21       77.21      4.84 o
  -4   1   1      587.41      666.57      9.57 o
  -3   1   1      253.87      291.91      4.71 o
  -2   1   1      121.35      112.97      2.15 o
  -1   1   1     6383.08     6591.04     48.89 o
   0   1   1      306.63      292.87      3.46 o
   1   1   1      890.75      878.68      7.44 o
   2   1   1     2980.64     2867.08     25.78 o
   3   1   1      385.27      411.75      6.53 o
   4   1   1      562.56      551.87     11.99 o
   5   1   1      514.20      515.26     10.36 o
   6   1   1       21.28       22.65      3.05 o
   7   1   1      565.24      563.39     13.64 o
   8   1   1       59.33       70.70      6.23 o
   9   1   1       23.15       19.50      6.12 o
  10   1   1       20.08       25.56      7.13 o
 -10   2   1       31.86       34.14     13.32 o
  -9   2   1        0.05        3.26      6.52 o
  -8   2   1      105.83      104.62      6.83 o
  -7   2   1      181.33      208.13      8.42 o
  -6   2   1     1090.86     1110.28     19.21 o
  -5   2   1      381.39      393.15      8.08 o
  -4   2   1      374.06      381.91      8.54 o
  -3   2   1       61.94       42.72      2.01 o
  -2   2   1      326.28      337.83      4.52 o
  -1   2   1     3097.70     3133.96     28.08 o
   0   2   1      534.33      513.54      6.16 o
   1   2   1       68.76       90.29      1.94 o
   2   2   1        8.00        5.03      0.69 o
   3   2   1      132.68      117.66      3.01 o
   4   2   1       24.25       24.17      3.02 o
   5   2   1       35.73       40.42      2.70 o
   6   2   1      854.20      850.83     15.92 o
   7   2   1       63.43       58.53      5.25 o
   8   2   1        7.78       13.23      4.21 o
   9   2   1        7.95        1.10      6.43 o
  10   2   1        0.62        0.92      7.99 o
  -9   3   1       40.88       33.16     10.45 o
  -8   3   1        1.16       -4.10      4.10 o
  -7   3   1        0.15        1.86      3.25 o
  -6   3   1      229.92      209.65      7.96 o
  -5   3   1      321.97      341.69      9.97 o
  -4   3   1      231.14      238.05      5.93 o
  -3   3   1        4.70        5.46      1.41 o
  -2   3   1        5.63        5.73      1.14 o
  -1   3   1       72.48       70.32      3.30 o
   0   3   1      710.72      744.46      8.77 o
   1   3   1       79.62       67.66      2.87 o
   2   3   1       24.66       19.54      1.46 o
   3   3   1        1.11        1.43      1.41 o
   4   3   1       76.96       74.71      2.82 o
   5   3   1      194.93      184.56     10.83 o
   6   3   1       20.02       17.25      3.56 o
   7   3   1       69.45       61.32      5.21 o
   8   3   1       25.89       25.90      5.65 o
   9   3   1       16.08       18.88      7.35 o
  -8   4   1        0.02       -0.47      4.71 o
  -7   4   1        1.34        1.60      3.66 o
  -6   4   1       13.05       14.80      3.71 o
  -5   4   1        0.72        0.49      2.87 o
  -4   4   1       81.49       81.30      6.32 o
  -3   4   1       11.66       16.72      2.15 o
  -2   4   1        0.85        1.70      1.56 o
  -1   4   1        1.42        3.17      1.74 o
   0   4   1        3.16        2.14      1.84 o
   1   4   1       27.44       24.29      2.32 o
   2   4   1        0.18       -0.58      2.37 o
   3   4   1        0.17        1.07      2.01 o
   4   4   1        0.01        1.08      2.50 o
   5   4   1       40.49       34.46      6.23 o
   6   4   1       17.42       18.63      3.96 o
   7   4   1        0.13        3.74      4.35 o
   8   4   1        6.53        7.41      5.22 o
  -6   5   1       18.41       26.06      4.47 o
  -5   5   1       43.52       41.31      6.93 o
  -4   5   1       18.19       12.20      6.04 o
  -3   5   1        8.13        4.56      3.32 o
  -2   5   1       67.54       73.03      5.16 o
  -1   5   1        7.16        8.09      2.78 o
   0   5   1        3.69        4.29      3.91 o
   1   5   1        3.99        6.71      2.66 o
   2   5   1      113.74      110.96      7.59 o
   3   5   1       32.63       25.71      4.73 o
   4   5   1        4.48        2.22      2.65 o
   5   5   1       18.64       19.37      3.87 o
   6   5   1        4.14        5.07      4.22 o
  -4   6   1        8.40       10.81     10.36 o
  -3   6   1        0.34       -4.08      4.08 o
  -2   6   1       18.26       14.16      3.96 o
  -1   6   1        0.40        0.76      5.17 o
   0   6   1        0.10       -1.89      5.14 o
   1   6   1       31.99       34.38      9.35 o
   2   6   1        2.41        4.23      3.54 o
   3   6   1        7.55       -1.48      4.30 o
 -10   0   2       26.82       33.48     12.81 o
  -9   0   2       12.20        3.77      6.29 o
  -8   0   2      190.35      161.09     11.51 o
  -7   0   2     1403.89     1377.18     28.33 o
  -6   0   2      194.55      168.13      6.49 o
  -5   0   2      186.65      185.77      6.30 o
  -4   0   2     2704.90     2825.42     62.18 o
  -3   0   2      590.87      639.88     11.01 o
  -2   0   2     7293.64     7143.13     83.82 o
  -1   0   2     5927.61     5603.82     91.97 o
   0   0   2       29.27       -1.07      1.07 o
   1   0   2     5344.22     5314.09     76.92 o
   2   0   2     2462.79     2502.04     37.51 o
   3   0   2     1899.82     2013.65     42.54 o
   4   0   2     2117.82     2299.52     70.04 o
   5   0   2       78.59       80.43      6.39 o
   6   0   2      856.20      737.70     29.18 o
   7   0   2      217.22      211.29     12.07 o
   8   0   2      118.25      141.49     25.79 o
   9   0   2      100.97       76.49      9.84 o
  10   0   2       72.09      104.40     18.12 o
 -10   1   2        8.02        0.44      5.62 o
  -9   1   2        0.01       -4.51      4.51 o
  -8   1   2      102.05       92.45      6.65 o
  -7   1   2      259.26      249.13      7.74 o
  -6   1   2      339.03      347.98      7.46 o
  -5   1   2      376.36      372.23      7.23 o
  -4   1   2      231.86      231.07      4.60 o
  -3   1   2      349.52      368.76      5.13 o
  -2   1   2      831.83      856.25      7.75 o
  -1   1   2      503.12      538.35      5.04 o
   0   1   2     4372.10     4355.24     31.09 o
   1   1   2     3935.80     3780.39     30.80 o
   2   1   2      146.85      136.05      2.40 o
   3   1   2       65.82       64.43      2.64 o
   4   1   2       92.12      117.45      7.07 o
   5   1   2      694.36      685.15     12.68 o
   6   1   2       94.40       90.08      4.58 o
   7   1   2       27.21       38.04      3.96 o
   8   1   2      164.87      157.19      7.04 o
   9   1   2       22.97       23.68      6.40 o
  10   1   2       15.20       18.22      7.60 o
 -10   2   2        0.18       -1.04      7.06 o
  -9   2   2        0.36       -5.48      6.10 o
  -8   2   2        4.02        0.50      4.15 o
  -7   2   2       36.64       31.37      4.28 o
  -6   2   2      110.34       90.23      5.94 o
  -5   2   2       80.39       82.10      4.31 o
  -4   2   2       59.64       72.88      2.69 o
  -3   2   2      103.49      116.94      3.45 o
  -2   2   2      186.80      209.53      3.64 o
  -1   2   2       78.78       77.68      1.66 o
   0   2   2      354.67      346.44      4.01 o
   1   2   2       13.96       15.42      0.96 o
   2   2   2      278.74      288.00      4.45 o
   3   2   2      315.21      333.46      5.39 o
   4   2   2        6.92        2.50      1.34 o
   5   2   2        0.01       -1.64      1.75 o
   6   2   2      269.57      270.23      6.97 o
   7   2   2        2.69        0.54      2.76 o
   8   2   2        0.04       -3.32      3.32 o
   9   2   2       25.28       15.74      7.04 o
  10   2   2        0.41       -6.57      6.57 o
  -9   3   2        0.38       -4.87      5.93 o
  -8   3   2       29.13       31.72      4.86 o
  -7   3   2       42.17       29.93      5.35 o
  -6   3   2       82.41       79.28      6.05 o
  -5   3   2       60.38       61.80      4.16 o
  -4   3   2       15.34       16.43      1.83 o
  -3   3   2       52.08       58.01      2.42 o
  -2   3   2       80.22       96.48      3.29 o
  -1   3   2       26.29       32.17      1.45 o
   0   3   2      205.83      213.45      3.80 o
   1   3   2      321.07      317.32      5.65 o
   2   3   2      111.90      102.43      4.43 o
   3   3   2       45.15       49.32      2.08 o
   4   3   2       36.77       36.14      2.28 o
   5   3   2      194.33      191.13      6.36 o
   6   3   2       24.75       23.76      3.69 o
   7   3   2        0.26       -1.06      3.12 o
   8   3   2       10.81        9.95      5.04 o
   9   3   2        7.24       10.59      7.34 o
  -8   4   2        0.07        6.70      5.14 o
  -7   4   2      202.81      207.53      8.92 o
  -6   4   2       85.23       87.01      5.78 o
  -5   4   2        3.79        0.83      2.91 o
  -4   4   2       69.30       78.71      8.62 o
  -3   4   2       47.03       49.09      2.80 o
  -2   4   2      247.29      242.00      4.80 o
  -1   4   2      181.53      180.18      6.65 o
   0   4   2       18.78       25.68      2.00 o
   1   4   2       29.41       27.80      2.43 o
   2   4   2        0.75        1.07      2.32 o
   3   4   2       41.76       46.33      2.86 o
   4   4   2       40.24       42.79      3.91 o
   5   4   2       52.54       56.22      4.63 o
   6   4   2        0.08        3.03      3.37 o
   7   4   2       17.31       22.18      5.42 o
   8   4   2        7.24        3.06      7.96 o
  -6   5   2        0.05       -1.60      3.53 o
  -5   5   2       57.45       54.58      5.00 o
  -4   5   2       10.87       10.71      3.96 o
  -3   5   2       16.84        6.26      3.52 o
  -2   5   2       41.26       35.84      4.27 o
  -1   5   2       71.96       72.49      4.50 o
   0   5   2      166.34      161.69      8.46 o
   1   5   2        0.02       -1.99      2.51 o
   2   5   2        0.01        4.57      3.09 o
   3   5   2       38.96       35.40      5.17 o
   4   5   2        4.47        5.82      2.80 o
   5   5   2        0.41       -0.81      3.11 o
   6   5   2        0.59        3.62      4.25 o
  -4   6   2        1.17       -5.05      8.79 o
  -3   6   2        7.50       16.70      4.50 o
  -2   6   2        0.18        0.32      3.28 o
  -1   6   2       33.31       30.35      7.14 o
   0   6   2        5.55        2.85      5.43 o
   1   6   2       19.06       11.30      8.37 o
   2   6   2        0.33       -0.64      7.77 o
   3   6   2        1.24       -1.32      4.54 o
 -10   1   3        4.37       -0.50      5.92 o
  -9   1   3        3.93       -4.37      4.37 o
  -8   1   3        2.97        4.28      3.65 o
  -7   1   3      120.82      114.95      6.74 o
  -6   1   3      430.06      393.62      9.21 o
  -5   1   3      357.08      340.60      7.68 o
  -4   1   3       56.11       57.40      2.16 o
  -3   1   3       21.46       34.02      1.56 o
  -2   1   3      156.89      152.96      2.24 o
  -1   1   3     7743.25     7827.21     61.96 o
   0   1   3     7290.13     6874.84     60.49 o
   1   1   3      535.26      476.80      5.56 o
   2   1   3      242.09      222.74      3.31 o
   3   1   3      142.15      128.04      3.39 o
   4   1   3      706.97      747.15     13.68 o
   5   1   3        0.05        4.17      2.43 o
   6   1   3       25.12       20.18      3.43 o
   7   1   3        3.07        3.87      2.66 o
   8   1   3       90.52       95.42      5.85 o
   9   1   3       26.27       39.88      8.34 o
  10   1   3        0.05       -4.30      5.86 o
 -10   2   3        1.00       -2.10      7.24 o
  -9   2   3        1.12       -4.94      5.84 o
  -8   2   3       27.50       28.93      7.00 o
  -7   2   3       26.78       24.35      4.00 o
  -6   2   3        0.40       -2.47      2.47 o
  -5   2   3       89.82       85.38      3.79 o
  -4   2   3       64.93       60.16      2.48 o
  -3   2   3       14.91       24.02      1.35 o
  -2   2   3     1969.35     2061.83     22.53 o
  -1   2   3     1891.12     1817.91     16.75 o
   0   2   3     1086.28     1055.85     10.81 o
   1   2   3     1820.28     1897.92     18.40 o
   2   2   3       28.75       22.56      1.39 o
   3   2   3      907.65      904.05     11.30 o
   4   2   3      570.78      566.00      9.07 o
   5   2   3     1086.28     1058.76     18.23 o
   6   2   3       14.50       13.20      2.60 o
   7   2   3       30.93       38.96      3.96 o
   8   2   3       55.75       47.19      5.63 o
   9   2   3       49.05       43.64      8.87 o
  10   2   3       20.50       22.46      8.63 o
  -9   3   3        1.20        4.55      6.56 o
  -8   3   3        5.05        3.38      3.70 o
  -7   3   3        9.64        9.22      3.60 o
  -6   3   3       17.85       22.62      5.87 o
  -5   3   3        6.85        5.44      2.52 o
  -4   3   3        3.98        1.28      1.51 o
  -3   3   3       23.44       23.54      1.85 o
  -2   3   3       30.63       28.62      1.77 o
  -1   3   3      147.37      153.17      3.30 o
   0   3   3       61.29       52.71      1.58 o
   1   3   3       51.03       44.70      1.65 o
   2   3   3     1974.86     2065.64     21.59 o
   3   3   3      154.39      160.16      3.69 o
   4   3   3      207.30      198.20      5.59 o
   5   3   3       39.03       31.38      3.36 o
   6   3   3      106.23      102.04      6.06 o
   7   3   3      169.23      168.74      9.60 o
   8   3   3       53.25       69.43     12.06 o
   9   3   3        1.64        2.43      6.35 o
  -8   4   3       14.56        2.72      6.89 o
  -7   4   3        4.28       10.36      3.98 o
  -6   4   3       14.53       15.01      3.85 o
  -5   4   3       49.05       43.79      4.34 o
  -4   4   3        9.33        5.85      2.62 o
  -3   4   3        2.82       -0.68      1.76 o
  -2   4   3       14.58        8.94      1.53 o
  -1   4   3        8.58        7.33      1.32 o
   0   4   3        1.34       -1.41      1.41 o
   1   4   3      105.75      102.49      3.96 o
   2   4   3       17.09       17.57      1.65 o
   3   4   3       75.18       78.76      4.05 o
   4   4   3      100.62       95.69      5.15 o
   5   4   3        2.24        1.65      2.89 o
   6   4   3        4.17        2.67      3.39 o
   7   4   3        3.65        6.55      4.64 o
   8   4   3        2.44        3.75      5.20 o
  -6   5   3        0.91        6.33      3.80 o
  -5   5   3       31.25       33.30      4.39 o
  -4   5   3       35.34       36.02      5.17 o
  -3   5   3       71.08       70.08      3.83 o
  -2   5   3       13.83       15.12      3.50 o
  -1   5   3       11.44       11.85      5.29 o
   0   5   3      147.71      136.39      9.15 o
   1   5   3       47.81       45.97      3.90 o
   2   5   3        1.88        0.77      3.59 o
   3   5   3        2.41        5.95      3.89 o
   4   5   3       27.58       25.14      3.57 o
   5   5   3        5.09        4.83      3.34 o
   6   5   3        4.51        1.58      4.39 o
  -3   6   3        2.58       -2.29      3.79 o
  -2   6   3        6.67        5.41      5.19 o
  -1   6   3        0.93       -4.01      4.87 o
   0   6   3        9.41       16.67      6.27 o
   1   6   3       24.47       33.02      9.00 o
   2   6   3       42.81       45.17      5.58 o
   3   6   3        0.06       -5.37      5.37 o
 -10   0   4        2.13       -4.93      9.36 o
  -9   0   4       63.59       68.91      9.69 o
  -8   0   4        0.04        0.20      4.89 o
  -7   0   4     1377.34     1231.98     34.51 o
  -6   0   4       23.12       24.69      4.95 o
  -5   0   4      170.93      167.29     10.71 o
  -4   0   4       97.49      102.09     10.04 o
  -3   0   4     3517.89     3596.36     47.94 o
  -2   0   4     4312.43     4559.90     49.91 o
  -1   0   4     1954.70     1947.59     23.48 o
   0   0   4     1561.44     1550.14     26.91 o
   1   0   4      403.02      369.90      5.98 o
   2   0   4    10398.96    10424.56    234.48 o
   3   0   4    13532.93    13681.89    227.11 o
   4   0   4      184.48      219.63     12.49 o
   5   0   4      877.85      846.00     25.10 o
   6   0   4      312.08      313.79     19.00 o
   7   0   4        4.44        3.87      4.73 o
   8   0   4       80.41       86.85      9.51 o
   9   0   4        9.72       11.47      6.73 o
  10   0   4       21.94       28.88     13.08 o
 -10   1   4        4.49        6.80      5.91 o
  -9   1   4       12.47        8.88      6.40 o
  -8   1   4       30.39       23.70      5.73 o
  -7   1   4       32.58       30.70      4.20 o
  -6   1   4      760.20      737.28     21.18 o
  -5   1   4      131.82      116.03      5.41 o
  -4   1   4        5.98        2.75      1.22 o
  -3   1   4      918.20     1061.39     11.75 o
  -2   1   4     2390.42     2486.57     19.05 o
  -1   1   4     3299.70     3351.48     27.09 o
   0   1   4        7.06        6.51      0.89 o
   1   1   4     1667.68     1729.39     15.92 o
   2   1   4     1281.97     1340.38     14.23 o
   3   1   4        2.97        1.28      1.15 o
   4   1   4      721.50      710.64     12.50 o
   5   1   4      318.89      369.43     11.96 o
   6   1   4        7.69        3.55      2.69 o
   7   1   4      113.65      106.85      5.55 o
   8   1   4      122.96      128.81      6.90 o
   9   1   4        0.06       -3.64      4.80 o
  10   1   4       12.16       17.00      7.82 o
 -10   2   4        5.03       -4.54      6.31 o
  -9   2   4       10.89        5.85      6.48 o
  -8   2   4       10.49        6.30      6.01 o
  -7   2   4        0.42       -2.79      2.79 o
  -6   2   4        0.26       -2.28      2.28 o
  -5   2   4       19.23       20.15      2.46 o
  -4   2   4        1.88        0.90      1.29 o
  -3   2   4       27.13       20.97      1.35 o
  -2   2   4      456.50      445.89      5.99 o
  -1   2   4       12.76       14.12      0.87 o
   0   2   4      181.26      175.16      2.83 o
   1   2   4      192.20      198.65      3.30 o
   2   2   4       75.13       81.04      2.10 o
   3   2   4      185.55      198.16      4.01 o
   4   2   4        1.61        0.09      1.33 o
   5   2   4        7.00        8.97      2.33 o
   6   2   4       40.62       40.37      3.41 o
   7   2   4       37.86       37.59      3.90 o
   8   2   4        0.27       -0.16      3.66 o
   9   2   4       51.78       44.57      9.20 o
  10   2   4        9.19        5.16     20.56 o
  -9   3   4        1.70        7.87      6.81 o
  -8   3   4        0.81        2.09      4.50 o
  -7   3   4       46.36       46.68      4.98 o
  -6   3   4       76.80       79.15      5.31 o
  -5   3   4        0.08       -1.44      2.28 o
  -4   3   4       95.22      102.38      3.15 o
  -3   3   4      186.25      191.16      4.28 o
  -2   3   4      248.60      248.93      4.44 o
  -1   3   4       17.97       19.96      1.83 o
   0   3   4       33.07       29.77      2.00 o
   1   3   4       36.31       35.27      1.90 o
   2   3   4       50.48       50.50      2.19 o
   3   3   4       97.95       97.63      4.29 o
   4   3   4       51.36       50.80      3.11 o
   5   3   4        9.45       10.61      2.94 o
   6   3   4        0.01        3.15      3.68 o
   7   3   4       58.06       57.09      6.60 o
   8   3   4        8.23        8.27      5.00 o
   9   3   4        0.88        7.09      6.99 o
  -8   4   4        2.37       -1.33      4.64 o
  -7   4   4       50.61       53.16      5.48 o
  -6   4   4       10.20        8.45      3.56 o
  -5   4   4       11.80       11.47      3.35 o
  -4   4   4       12.63       14.16      2.88 o
  -3   4   4       41.33       38.77      3.24 o
  -2   4   4       20.95       16.77      1.97 o
  -1   4   4      271.14      261.05      4.95 o
   0   4   4      126.68      124.81      3.02 o
   1   4   4       28.85       25.78      2.23 o
   2   4   4      121.85      114.30      3.19 o
   3   4   4      123.93      125.65      5.29 o
   4   4   4        1.00       -2.42      2.42 o
   5   4   4       37.22       43.44      7.00 o
   6   4   4       51.28       56.99      6.20 o
   7   4   4        8.79        9.47      4.78 o
   8   4   4       28.95       30.08      7.40 o
  -6   5   4       38.75       42.60      5.19 o
  -5   5   4       51.85       54.28      4.98 o
  -4   5   4       24.67       25.06      4.01 o
  -3   5   4        0.01       -2.36      2.36 o
  -2   5   4        2.32       -1.61      2.76 o
  -1   5   4       50.15       42.08      4.15 o
   0   5   4       13.77       12.95      3.43 o
   1   5   4       56.99       54.93      4.27 o
   2   5   4       64.67       65.94      5.23 o
   3   5   4       14.84        3.66      4.63 o
   4   5   4       63.99       64.62      4.66 o
   5   5   4       14.58       16.65      4.26 o
   6   5   4        0.00       -2.84      4.04 o
  -3   6   4        3.58        3.80      3.93 o
  -2   6   4        8.72       15.37      5.61 o
  -1   6   4       24.52       14.86      5.86 o
   0   6   4       52.24       45.14      8.03 o
   1   6   4        0.64       -1.19      6.96 o
   2   6   4        0.10        5.07      4.85 o
   3   6   4       18.72        4.10      8.26 o
 -10   1   5       20.33       22.32      6.79 o
  -9   1   5       10.56        2.92      5.84 o
  -8   1   5      129.99      134.34      9.59 o
  -7   1   5      276.36      293.09      9.93 o
  -6   1   5       25.04       19.48      2.91 o
  -5   1   5      141.92      135.45      4.82 o
  -4   1   5      862.47      939.39     13.89 o
  -3   1   5        0.40       -0.94      0.94 o
  -2   1   5      424.09      443.42      4.89 o
  -1   1   5     1608.80     1686.61     14.15 o
   0   1   5     3873.06     4071.07     37.62 o
   1   1   5     3160.48     3258.05     32.33 o
   2   1   5      996.57     1006.28     11.12 o
   3   1   5      457.01      508.97      7.09 o
   4   1   5      571.53      584.81     10.94 o
   5   1   5      102.24       96.11      8.25 o
   6   1   5       22.07       16.23      3.40 o
   7   1   5      124.34      124.13      8.60 o
   8   1   5        0.45        2.81      3.52 o
   9   1   5        0.00        3.24      5.35 o
  10   1   5       80.47      102.22     10.45 o
 -10   2   5        0.83       -2.66      6.50 o
  -9   2   5      113.45      115.67     11.76 o
  -8   2   5       33.83       24.50      5.64 o
  -7   2   5      114.38      126.39      6.67 o
  -6   2   5        0.53       -2.26      2.26 o
  -5   2   5      107.06       98.26      4.06 o
  -4   2   5      610.51      613.21      8.72 o
  -3   2   5     1571.77     1655.55     16.02 o
  -2   2   5     1747.11     1754.85     18.50 o
  -1   2   5     2161.81     2267.35     21.78 o
   0   2   5      762.37      737.27      7.18 o
   1   2   5      753.76      774.65      7.56 o
   2   2   5     1960.35     1987.96     19.70 o
   3   2   5       83.31       85.01      2.69 o
   4   2   5        0.11        1.21      1.41 o
   5   2   5      175.14      176.56      4.79 o
   6   2   5       86.53       81.63      4.06 o
   7   2   5        0.97        2.41      3.22 o
   8   2   5       63.64       73.41      6.57 o
   9   2   5       79.44       83.68     11.09 o
  -9   3   5        1.31        4.91      6.42 o
  -8   3   5       39.40       46.19      6.37 o
  -7   3   5       17.49       16.64      4.20 o
  -6   3   5        9.66        6.28      4.12 o
  -5   3   5       51.39       45.23      3.78 o
  -4   3   5        4.52        5.94      1.65 o
  -3   3   5      628.26      640.67     10.10 o
  -2   3   5      756.03      765.57      9.46 o
  -1   3   5      209.46      201.31      3.93 o
   0   3   5      520.09      536.74      6.89 o
   1   3   5      951.63      975.33     10.65 o
   2   3   5       38.78       36.78      1.81 o
   3   3   5      404.34      412.75      7.78 o
   4   3   5       73.34       73.64      3.52 o
   5   3   5      261.52      258.99     10.35 o
   6   3   5        1.41        1.76      3.47 o
   7   3   5       25.91       25.31      5.43 o
   8   3   5       36.17       37.46      6.56 o
   9   3   5        1.58        7.40      7.14 o
  -8   4   5        0.89       -2.54      4.50 o
  -7   4   5       31.29       26.48      4.70 o
  -6   4   5        8.09       12.57      3.88 o
  -5   4   5      148.84      136.50      6.66 o
  -4   4   5       20.61       24.31      3.59 o
  -3   4   5       91.77       90.74      4.38 o
  -2   4   5        6.50        3.51      1.75 o
  -1   4   5      198.19      190.49      4.29 o
   0   4   5       86.60       95.24      2.98 o
   1   4   5       32.80       33.24      1.83 o
   2   4   5       89.19       96.02      3.14 o
   3   4   5       46.70       49.98      5.79 o
   4   4   5       63.54       65.34      4.62 o
   5   4   5       15.62        8.36      3.27 o
   6   4   5       26.35       23.11      7.80 o
   7   4   5        7.04        7.03      4.65 o
   8   4   5       29.32       26.07      6.25 o
  -6   5   5        9.48        9.42      4.05 o
  -5   5   5        0.32        0.61      3.30 o
  -4   5   5       70.84       67.83      4.57 o
  -3   5   5       10.81        3.62      2.33 o
  -2   5   5       10.31        7.39      2.90 o
  -1   5   5       10.75        6.51      2.38 o
   0   5   5       98.39       96.74      6.24 o
   1   5   5        0.38       -1.57      2.86 o
   2   5   5        9.95       11.83      3.69 o
   3   5   5        6.11        3.94      2.43 o
   4   5   5       22.43       22.57      4.02 o
   5   5   5       31.35       29.49      5.03 o
   6   5   5        0.72        0.47      4.64 o
  -3   6   5       11.10       13.84      7.12 o
  -2   6   5       11.55       13.60      5.96 o
  -1   6   5       14.10        9.51      5.87 o
   0   6   5        0.55        0.40      5.52 o
   1   6   5       11.14        6.43      7.63 o
   2   6   5       18.20       21.95      5.81 o
   3   6   5        0.01        2.35      5.38 o
 -10   0   6       21.33       15.21     11.01 o
  -9   0   6       58.31       40.19     12.54 o
  -8   0   6      645.38      726.45     25.40 o
  -7   0   6      161.46      154.15     18.17 o
  -6   0   6       24.69       29.39     10.70 o
  -5   0   6     1194.20     1187.53     30.91 o
  -4   0   6      693.21      689.26     19.49 o
  -3   0   6        8.15       10.24      1.47 o
  -2   0   6      594.11      665.05      9.72 o
  -1   0   6     1578.17     1692.62     20.98 o
   0   0   6     1456.20     1502.20     23.10 o
   1   0   6     2534.69     2530.96     34.04 o
   2   0   6       20.12       19.88      1.53 o
   3   0   6     2246.49     2485.08     44.21 o
   4   0   6      179.53      238.72     13.41 o
   5   0   6      104.61      113.60     14.03 o
   6   0   6      158.85      162.47     20.51 o
   7   0   6        0.31        1.30      9.32 o
   8   0   6      116.31      100.21     11.15 o
   9   0   6      288.06      298.82     39.20 o
  10   0   6       13.77       14.60     12.94 o
 -10   1   6       22.29       25.29      6.96 o
  -9   1   6       60.74       53.44      7.54 o
  -8   1   6        7.57        5.38      3.93 o
  -7   1   6      107.72      104.17      9.24 o
  -6   1   6      466.55      452.77      9.91 o
  -5   1   6      432.22      403.55      8.69 o
  -4   1   6       29.75       21.20      2.15 o
  -3   1   6      603.97      572.03      6.53 o
  -2   1   6     2564.78     2624.21     23.58 o
  -1   1   6     1489.55     1606.65     14.85 o
   0   1   6       47.25       41.16      1.37 o
   1   1   6      332.36      312.81      4.08 o
   2   1   6        0.30       -0.92      0.92 o
   3   1   6      704.60      742.55      9.56 o
   4   1   6      589.38      587.94     11.16 o
   5   1   6        1.01        0.56      2.88 o
   6   1   6        9.67        6.55      2.96 o
   7   1   6      267.61      261.51      9.67 o
   8   1   6       13.90       13.07      4.26 o
   9   1   6        2.36       -2.84      5.54 o
  10   1   6        3.92       -3.05      5.95 o
 -10   2   6        4.51        8.46      7.52 o
  -9   2   6        3.23        0.91      6.30 o
  -8   2   6        2.56        1.60      4.62 o
  -7   2   6       18.64       13.46      3.61 o
  -6   2   6        4.25       -0.62      2.34 o
  -5   2   6       99.71      105.36      4.18 o
  -4   2   6      476.39      496.66      7.02 o
  -3   2   6      283.73      293.51      5.01 o
  -2   2   6        0.87        0.64      0.90 o
  -1   2   6      327.99      342.16      4.69 o
   0   2   6      293.14      311.18      4.15 o
   1   2   6      344.12      376.03      4.86 o
   2   2   6      297.40      323.93      4.60 o
   3   2   6        8.70       10.22      1.43 o
   4   2   6      154.51      145.79      4.10 o
   5   2   6       43.92       46.07      2.78 o
   6   2   6      186.23      183.43      5.70 o
   7   2   6        6.39        4.17      3.50 o
   8   2   6       10.35        4.11      3.92 o
   9   2   6       32.08       35.99      8.85 o
  -9   3   6        0.77        6.62      5.27 o
  -8   3   6        0.05       -1.17      5.42 o
  -7   3   6        1.48        5.72      3.56 o
  -6   3   6       44.56       42.80      5.83 o
  -5   3   6      141.72      145.42      6.53 o
  -4   3   6        5.00        3.82      1.66 o
  -3   3   6       67.00       69.02      2.45 o
  -2   3   6      459.52      455.18      6.55 o
  -1   3   6       66.10       63.26      2.03 o
   0   3   6      245.11      245.17      4.42 o
   1   3   6       62.21       64.57      2.10 o
   2   3   6       76.52       82.10      2.56 o
   3   3   6       18.35       25.13      2.03 o
   4   3   6      349.84      326.94      8.00 o
   5   3   6       38.41       33.02      3.73 o
   6   3   6        4.70        3.41      3.89 o
   7   3   6       12.96       10.34      4.44 o
   8   3   6       10.21        9.93      5.37 o
   9   3   6        0.34        2.95      6.71 o
  -8   4   6        8.17        3.09      4.89 o
  -7   4   6        0.34        1.38      3.66 o
  -6   4   6       13.46       13.98      3.94 o
  -5   4   6      204.83      202.66      8.62 o
  -4   4   6      380.57      394.35      9.69 o
  -3   4   6       44.53       44.53      4.63 o
  -2   4   6       57.58       56.91      2.96 o
  -1   4   6        8.39        6.60      1.53 o
   0   4   6      105.74       94.51      3.15 o
   1   4   6       38.60       39.93      2.14 o
   2   4   6        4.29        2.78      1.76 o
   3   4   6       63.02       66.22      3.74 o
   4   4   6       11.50       12.38      5.95 o
   5   4   6        0.39       -1.75      4.21 o
   6   4   6       95.80       90.19      7.35 o
   7   4   6        0.04        0.91      4.40 o
   8   4   6        9.52       11.33      6.41 o
  -6   5   6       36.32       38.16      5.07 o
  -5   5   6        0.64       -3.11      3.12 o
  -4   5   6        1.81        1.74      2.82 o
  -3   5   6       18.60       16.94      3.93 o
  -2   5   6        0.51        3.87      2.13 o
  -1   5   6        5.40        7.67      2.11 o
   0   5   6       21.35       15.13      5.17 o
   1   5   6       53.32       53.12      5.18 o
   2   5   6        0.49        3.27      3.44 o
   3   5   6       71.23       70.74      5.21 o
   4   5   6        0.52       -2.79      2.79 o
   5   5   6        1.61        3.81      3.98 o
   6   5   6        2.88       -1.58      4.26 o
  -3   6   6        2.89        8.20      5.93 o
  -2   6   6        1.21       -0.68      3.31 o
  -1   6   6        1.32       -1.39      4.96 o
   0   6   6        0.87      -11.26     13.03 o
   1   6   6       15.27       15.30      4.47 o
   2   6   6       47.28       56.94     21.54 o
   3   6   6        0.05        0.59      5.38 o
 -10   1   7        8.25        5.02      6.23 o
  -9   1   7       16.93       27.47      6.31 o
  -8   1   7      121.72      125.17      7.59 o
  -7   1   7        0.11       -2.95      2.95 o
  -6   1   7      125.46      120.04      4.93 o
  -5   1   7        8.59       10.24      3.43 o
  -4   1   7       85.81       74.91      3.07 o
  -3   1   7     2552.24     2688.37     24.55 o
  -2   1   7      170.71      178.97      3.35 o
  -1   1   7     2640.93     2774.54     24.85 o
   0   1   7     1047.94     1039.00     10.68 o
   1   1   7       19.29       18.57      1.25 o
   2   1   7      710.51      763.37      9.63 o
   3   1   7      500.14      520.27      9.22 o
   4   1   7        1.02        0.64      1.37 o
   5   1   7       10.94        6.50      2.65 o
   6   1   7       40.12       45.04      4.57 o
   7   1   7        9.23       10.70      3.84 o
   8   1   7        0.02       -2.23      6.12 o
   9   1   7        5.25       -1.44      8.65 o
  10   1   7       18.63       19.42      7.49 o
 -10   2   7        6.54       11.17      8.00 o
  -9   2   7        0.26       -4.71      5.68 o
  -8   2   7       75.90       77.08      9.14 o
  -7   2   7       21.82       18.51      3.86 o
  -6   2   7       10.15        6.64      2.71 o
  -5   2   7      157.83      139.27      4.91 o
  -4   2   7       25.95       26.70      1.83 o
  -3   2   7      787.46      852.16     11.15 o
  -2   2   7     1732.06     1751.06     17.55 o
  -1   2   7      193.04      212.55      3.49 o
   0   2   7        0.07        0.04      0.89 o
   1   2   7      886.09      894.76     10.24 o
   2   2   7      891.45      908.10     10.09 o
   3   2   7      690.36      693.58      9.62 o
   4   2   7       21.71       26.34      3.31 o
   5   2   7       10.30       10.84      2.18 o
   6   2   7      141.09      137.84      5.38 o
   7   2   7        1.71        1.17      3.32 o
   8   2   7       52.52       50.18      5.87 o
   9   2   7       41.60       49.96      9.50 o
  -9   3   7       15.97       17.62      6.74 o
  -8   3   7        5.19       -0.50      4.62 o
  -7   3   7       78.81       76.07      5.96 o
  -6   3   7       63.86       67.46      5.37 o
  -5   3   7      154.64      143.56      6.55 o
  -4   3   7        4.38        4.75      2.09 o
  -3   3   7      522.50      519.40      7.08 o
  -2   3   7      192.46      185.86      4.10 o
  -1   3   7      191.59      206.91      4.25 o
   0   3   7      186.04      181.37      3.56 o
   1   3   7       31.07       36.83      1.90 o
   2   3   7      226.42      233.71      4.44 o
   3   3   7       79.05       79.46      2.83 o
   4   3   7        9.94        6.68      2.40 o
   5   3   7      396.68      403.83     10.68 o
   6   3   7       45.37       44.87      5.87 o
   7   3   7       15.31       16.11      5.07 o
   8   3   7        0.00        8.22      5.14 o
   9   3   7       25.67       26.81      6.75 o
  -8   4   7        0.02        6.15      4.88 o
  -7   4   7       32.13       40.00      5.31 o
  -6   4   7        5.67        4.28      3.56 o
  -5   4   7        7.14       11.91      3.67 o
  -4   4   7      218.42      209.67      8.64 o
  -3   4   7      293.24      288.81      9.13 o
  -2   4   7      177.96      172.87      5.70 o
  -1   4   7      185.66      176.39      4.64 o
   0   4   7       14.22       14.92      2.09 o
   1   4   7       12.33        9.63      1.76 o
   2   4   7       10.44       16.00      2.04 o
   3   4   7       28.75       30.53      2.89 o
   4   4   7      141.38      141.22      6.40 o
   5   4   7        8.99       11.63      6.46 o
   6   4   7        0.11        2.49      4.05 o
   7   4   7        1.06       -2.18      4.56 o
  -6   5   7        4.48        6.35      3.98 o
  -5   5   7        2.88        1.19      3.46 o
  -4   5   7       10.83        9.15      3.09 o
  -3   5   7        0.39       -0.10      2.48 o
  -2   5   7       95.66      100.09      6.57 o
  -1   5   7        1.47        2.44      2.33 o
   0   5   7      111.64      107.75      4.61 o
   1   5   7        4.82        2.18      6.45 o
   2   5   7       20.71       22.38      4.77 o
   3   5   7       79.57       78.73      4.74 o
   4   5   7        0.01        0.20      3.26 o
   5   5   7        0.61       -0.81      3.75 o
   6   5   7        0.02        3.95      4.53 o
  -3   6   7        2.02        3.45      5.86 o
  -2   6   7        5.37        3.25      3.69 o
  -1   6   7       13.46        6.57      8.06 o
   0   6   7        3.48       -5.61      5.61 o
   1   6   7        3.84       -0.74      3.80 o
   2   6   7        6.79        5.29      6.75 o
   3   6   7        9.92        6.23      9.27 o
 -10   0   8       32.70       34.31     12.52 o
  -9   0   8       10.39        4.82      5.96 o
  -8   0   8      124.85      127.00     27.10 o
  -7   0   8      441.90      406.18     17.38 o
  -6   0   8      543.93      532.24     18.74 o
  -5   0   8        1.27        5.15      3.43 o
  -4   0   8     1781.83     1893.33     35.69 o
  -3   0   8      105.01      113.82      5.01 o
  -2   0   8        1.25        2.16      1.44 o
  -1   0   8     5727.07     5753.91     74.48 o
   0   0   8     3969.57     3999.11     58.98 o
   1   0   8       18.19       20.26      1.73 o
   2   0   8     2064.50     2099.90     32.67 o
   3   0   8      646.31      656.33     20.54 o
   4   0   8     1362.17     1472.02     28.50 o
   5   0   8     1216.49     1220.68     37.89 o
   6   0   8      215.77      219.54     11.77 o
   7   0   8      456.66      395.03     17.28 o
   8   0   8       85.47      100.56     13.65 o
   9   0   8       67.38       82.95     12.80 o
  10   0   8        0.95        0.25     10.87 o
 -10   1   8        0.10       -5.45      5.45 o
  -9   1   8      136.71      145.06     12.31 o
  -8   1   8       73.36       76.15      7.00 o
  -7   1   8      106.63      103.95      6.48 o
  -6   1   8        3.77       -2.57      2.57 o
  -5   1   8      112.35      109.39      5.40 o
  -4   1   8      191.11      181.62      4.65 o
  -3   1   8      552.05      578.66      7.39 o
  -2   1   8        0.14       -0.15      1.17 o
  -1   1   8     1959.46     1977.45     22.89 o
   0   1   8       12.78        6.99      1.30 o
   1   1   8     1134.38     1189.56     12.94 o
   2   1   8      156.91      163.14      3.53 o
   3   1   8      635.39      688.46     10.80 o
   4   1   8      543.97      538.68     12.06 o
   5   1   8        2.74       -0.10      1.75 o
   6   1   8      163.67      141.99      6.84 o
   7   1   8       73.32       80.67      6.14 o
   8   1   8        3.95        3.91      4.52 o
   9   1   8       18.46       18.53      6.25 o
  10   1   8       11.73        4.71      6.70 o
 -10   2   8        1.33        0.30      7.05 o
  -9   2   8        7.30        8.83     11.94 o
  -8   2   8        2.37       -3.92      4.22 o
  -7   2   8        0.81        0.63      3.30 o
  -6   2   8       40.05       34.89      3.56 o
  -5   2   8       74.67       81.60      5.04 o
  -4   2   8        1.96        3.10      1.33 o
  -3   2   8      116.79      111.30      2.70 o
  -2   2   8      816.75      887.28      9.93 o
  -1   2   8       12.56       14.79      1.29 o
   0   2   8       30.25       38.56      1.76 o
   1   2   8      131.59      153.10      3.00 o
   2   2   8      422.89      466.35      6.80 o
   3   2   8       37.14       34.79      2.23 o
   4   2   8        5.15        7.42      1.81 o
   5   2   8       59.56       59.45      3.43 o
   6   2   8        0.14       -1.97      2.88 o
   7   2   8        1.83       -0.57      3.28 o
   8   2   8       10.89        7.04      4.96 o
   9   2   8        7.18        3.98      5.66 o
  -9   3   8       52.10       51.74      7.48 o
  -8   3   8        0.69        1.07      4.58 o
  -7   3   8       71.35       81.21      8.56 o
  -6   3   8       60.84       61.29      8.32 o
  -5   3   8      213.61      195.95      6.57 o
  -4   3   8        0.95        1.21      1.95 o
  -3   3   8      122.71      118.87      3.24 o
  -2   3   8      218.25      215.63      3.91 o
  -1   3   8        6.83        6.42      1.13 o
   0   3   8       38.02       42.56      1.98 o
   1   3   8       56.92       53.11      2.30 o
   2   3   8       36.60       43.18      2.49 o
   3   3   8       38.72       38.31      2.01 o
   4   3   8      213.39      212.50      6.57 o
   5   3   8       20.25       23.61      3.69 o
   6   3   8       40.21       40.43      5.79 o
   7   3   8        5.69        4.43      4.35 o
   8   3   8        9.55       16.43      5.57 o
   9   3   8        9.41       17.22     11.19 o
  -8   4   8       10.16        2.43      5.65 o
  -7   4   8        8.28        8.90      4.20 o
  -6   4   8       24.04       25.87      4.38 o
  -5   4   8       25.13       23.93      3.57 o
  -4   4   8       38.42       42.25      3.85 o
  -3   4   8        0.35       -0.47      2.29 o
  -2   4   8      114.77      120.49      6.90 o
  -1   4   8       16.17       16.69      2.43 o
   0   4   8      147.49      145.25      4.92 o
   1   4   8       42.50       39.76      3.08 o
   2   4   8      562.19      545.43     10.91 o
   3   4   8      143.35      153.62      5.69 o
   4   4   8       33.86       31.69      4.03 o
   5   4   8       21.61       28.24      4.92 o
   6   4   8        1.10        5.80      5.55 o
   7   4   8       63.89       70.03      7.75 o
  -6   5   8        8.80       -1.50      3.76 o
  -5   5   8        1.06       -0.77      3.32 o
  -4   5   8       10.50       11.85      4.34 o
  -3   5   8       26.63       32.13      3.61 o
  -2   5   8       53.19       57.27      3.96 o
  -1   5   8       95.28       86.00      4.39 o
   0   5   8       21.16       23.73      2.89 o
   1   5   8       57.47       65.90      3.95 o
   2   5   8        7.33        5.34      2.91 o
   3   5   8       13.23       16.09      3.55 o
   4   5   8        1.04        2.03      3.41 o
   5   5   8        0.08       -0.51      3.76 o
   6   5   8        7.45       10.23      5.01 o
  -3   6   8        1.71        1.32      4.53 o
  -2   6   8        1.52       -1.05      3.59 o
  -1   6   8        5.91       -1.78      6.39 o
   0   6   8       16.94       15.96     10.13 o
   1   6   8        3.24        1.01      4.15 o
   2   6   8        0.79        1.42      4.50 o
 -10   1   9        0.18        0.24      5.65 o
  -9   1   9       98.05       91.91      8.88 o
  -8   1   9       12.54       23.21      4.71 o
  -7   1   9      144.03      144.46     10.98 o
  -6   1   9       29.07       32.76      4.11 o
  -5   1   9       40.21       36.37      3.70 o
  -4   1   9      536.78      534.68      9.52 o
  -3   1   9      386.56      388.89      6.67 o
  -2   1   9      766.20      738.28      9.57 o
  -1   1   9     1522.11     1556.76     18.63 o
   0   1   9        0.83        1.43      1.25 o
   1   1   9      357.07      412.03      6.06 o
   2   1   9       23.57       18.80      1.64 o
   3   1   9     2045.64     2177.54     26.27 o
   4   1   9      527.43      498.82     11.60 o
   5   1   9      161.42      153.39      7.94 o
   6   1   9       58.80       55.61      4.99 o
   7   1   9       33.58       47.98      5.32 o
   8   1   9       76.05       73.67      7.99 o
   9   1   9       77.81       74.22      8.62 o
 -10   2   9       84.93       94.99     12.21 o
  -9   2   9       49.31       63.16      9.85 o
  -8   2   9       25.14       13.87      6.62 o
  -7   2   9      142.14      143.06      7.06 o
  -6   2   9       17.09       16.19      3.06 o
  -5   2   9      630.20      668.53     11.83 o
  -4   2   9      639.65      651.86      9.03 o
  -3   2   9       28.50       29.87      2.14 o
  -2   2   9      720.43      717.80      8.94 o
  -1   2   9       19.81       10.89      1.61 o
   0   2   9      437.42      458.12      9.41 o
   1   2   9     1043.76     1083.54     12.25 o
   2   2   9      516.35      495.12      7.77 o
   3   2   9       49.81       50.97      2.63 o
   4   2   9       13.11       12.26      1.98 o
   5   2   9      377.65      374.94      8.33 o
   6   2   9       92.15      100.91      8.04 o
   7   2   9        0.01        0.73      3.49 o
   8   2   9       62.14       65.68      7.54 o
   9   2   9        6.60        0.15      5.13 o
  -9   3   9        8.23       11.08      6.03 o
  -8   3   9        0.62        1.84      4.47 o
  -7   3   9        1.74        1.32      3.60 o
  -6   3   9      141.41      134.07      6.95 o
  -5   3   9       88.72       95.43      4.79 o
  -4   3   9       45.35       48.08      3.09 o
  -3   3   9       18.05       14.36      1.67 o
  -2   3   9       10.69       14.31      1.51 o
  -1   3   9       34.78       40.33      3.28 o
   0   3   9      125.77      118.54      3.20 o
   1   3   9      233.65      232.75      4.80 o
   2   3   9       27.65       31.68      2.35 o
   3   3   9      233.48      240.62      4.81 o
   4   3   9      146.83      148.76      6.81 o
   5   3   9      286.77      308.53     12.97 o
   6   3   9      198.18      202.86     14.98 o
   7   3   9        9.39       13.39      6.61 o
   8   3   9       27.68       34.12      6.62 o
  -8   4   9        0.14        1.45      4.73 o
  -7   4   9        0.44       -1.79      3.83 o
  -6   4   9        1.90        2.52      4.56 o
  -5   4   9        6.07        3.62      2.84 o
  -4   4   9       13.25        5.76      2.75 o
  -3   4   9       46.56       54.03      4.00 o
  -2   4   9      148.50      143.23      5.11 o
  -1   4   9        5.26        7.03      2.88 o
   0   4   9      260.03      254.06      7.25 o
   1   4   9       58.80       56.92      3.53 o
   2   4   9      197.72      207.51      6.38 o
   3   4   9       29.04       26.43      3.21 o
   4   4   9        0.72       -1.10      2.86 o
   5   4   9       55.53       60.99      6.29 o
   6   4   9       42.38       44.49      7.33 o
   7   4   9       39.86       44.21      6.87 o
  -6   5   9        0.27        2.54      3.76 o
  -5   5   9        0.00        4.61      3.81 o
  -4   5   9        6.41        7.85      3.11 o
  -3   5   9        4.58        2.95      2.76 o
  -2   5   9       23.09       22.21      4.40 o
  -1   5   9       11.83       11.46      2.96 o
   0   5   9        2.23        2.84      2.81 o
   1   5   9       30.32       28.62      3.36 o
   2   5   9      104.58      104.83      5.54 o
   3   5   9        0.00       -2.86      2.86 o
   4   5   9        1.74        8.97      3.83 o
   5   5   9        6.04       10.53      4.33 o
   6   5   9        0.69       -3.53      8.17 o
  -3   6   9        0.04        5.74      4.74 o
  -2   6   9        2.04        4.82      4.50 o
  -1   6   9        0.45       -2.24      6.20 o
   0   6   9        3.82       -0.05      4.06 o
   1   6   9       15.71       26.41      7.85 o
   2   6   9        2.85        3.09      7.33 o
 -10   0  10        0.03       10.30     10.89 o
  -9   0  10        0.30       -1.51      5.51 o
  -8   0  10        0.06       -0.15      5.22 o
  -7   0  10       32.31       24.91      6.13 o
  -6   0  10       64.07       54.71      6.77 o
  -5   0  10      597.33      527.98     14.34 o
  -4   0  10     3021.18     3083.88     46.97 o
  -3   0  10      856.32      862.70     18.48 o
  -2   0  10     2551.20     2484.75     44.20 o
  -1   0  10     2437.44     2392.82     34.37 o
   0   0  10     4411.66     4614.51     93.67 o
   1   0  10     1365.46     1418.66     39.31 o
   2   0  10     1198.88     1197.50     26.47 o
   3   0  10      588.06      620.69     18.37 o
   4   0  10      164.61      156.43      6.80 o
   5   0  10      202.50      204.15      7.00 o
   6   0  10        1.59        1.16      4.27 o
   7   0  10       11.94        0.95      4.87 o
   8   0  10        5.35        6.17      5.90 o
   9   0  10       13.70       13.29     10.47 o
  10   0  10        1.44        1.08     11.52 o
 -10   1  10       38.95       44.32      7.85 o
  -9   1  10        1.77        1.18      5.09 o
  -8   1  10       23.23       30.63      4.90 o
  -7   1  10       30.08       32.30      4.65 o
  -6   1  10        2.61        1.26      3.20 o
  -5   1  10       84.20       73.08      8.03 o
  -4   1  10      197.14      192.10      4.38 o
  -3   1  10     2957.62     3036.64     35.25 o
  -2   1  10     1013.28     1080.96     16.36 o
  -1   1  10      579.20      543.74      8.05 o
   0   1  10     6151.69     6238.65     64.51 o
   1   1  10       67.92       50.32      2.25 o
   2   1  10     2154.43     2232.26     24.94 o
   3   1  10      280.31      249.96      5.18 o
   4   1  10       28.76       28.42      3.38 o
   5   1  10      103.67       99.19      7.66 o
   6   1  10        4.88        8.12      3.41 o
   7   1  10        1.73        0.94      4.34 o
   8   1  10        5.57        7.64      5.13 o
   9   1  10       18.77       31.54      7.71 o
  -9   2  10        0.65        2.71      6.36 o
  -8   2  10        4.64        8.44      5.95 o
  -7   2  10        1.02        5.90      4.25 o
  -6   2  10       76.52       72.90      5.96 o
  -5   2  10        9.67       11.45      2.83 o
  -4   2  10       25.31       25.21      2.27 o
  -3   2  10      228.74      237.05      4.49 o
  -2   2  10       77.97       87.56      2.52 o
  -1   2  10     1160.16     1161.31     14.12 o
   0   2  10      206.37      196.21      4.60 o
   1   2  10     1209.12     1282.10     15.28 o
   2   2  10      274.84      329.22      5.98 o
   3   2  10        5.49        3.47      1.78 o
   4   2  10       43.47       49.41      3.51 o
   5   2  10        0.41       -1.89      2.89 o
   6   2  10        9.51       13.78      6.24 o
   7   2  10       22.92       16.02      4.27 o
   8   2  10        7.71        7.57      4.86 o
   9   2  10        2.64        6.41      8.82 o
  -9   3  10        0.22       -3.80      5.05 o
  -8   3  10        0.85       -1.33      4.75 o
  -7   3  10       13.72       19.42      4.36 o
  -6   3  10        6.11        3.95      3.36 o
  -5   3  10        0.04        0.85      2.42 o
  -4   3  10       48.14       53.03      3.32 o
  -3   3  10      510.68      494.05      7.61 o
  -2   3  10      316.18      319.01      5.20 o
  -1   3  10      242.76      238.86      4.36 o
   0   3  10      318.73      315.20      5.30 o
   1   3  10       66.65       71.23      2.93 o
   2   3  10      196.28      200.09      4.35 o
   3   3  10      348.13      351.48      7.86 o
   4   3  10        5.93        7.15      3.17 o
   5   3  10       16.90       17.21      4.45 o
   6   3  10        5.02       12.34      4.60 o
   7   3  10        0.90        3.58      4.41 o
   8   3  10        0.04        3.56      5.14 o
  -8   4  10        0.92       -4.74      4.74 o
  -7   4  10        1.70        5.94      5.18 o
  -6   4  10        6.22        1.88      3.66 o
  -5   4  10        1.03        3.58      2.88 o
  -4   4  10       45.49       46.43      4.84 o
  -3   4  10       98.18       84.29      4.38 o
  -2   4  10      208.37      204.55      6.54 o
  -1   4  10      630.98      606.38     12.00 o
   0   4  10       74.02       78.77      4.92 o
   1   4  10      212.56      213.93      9.09 o
   2   4  10       32.62       37.94      3.50 o
   3   4  10      140.84      131.86      5.55 o
   4   4  10       13.59       18.05      4.32 o
   5   4  10        2.94        2.87      4.14 o
   6   4  10        3.27       -0.34      4.38 o
   7   4  10        0.00       -0.46      4.67 o
  -6   5  10       12.01       14.88      4.52 o
  -5   5  10       12.10        9.37      4.05 o
  -4   5  10      112.95      114.95      5.94 o
  -3   5  10       50.83       59.99      4.53 o
  -2   5  10        0.75       -2.62      2.62 o
  -1   5  10        0.23        3.18      2.40 o
   0   5  10      144.93      144.38      5.54 o
   1   5  10        2.49       -2.88      3.04 o
   2   5  10       81.78       88.53      5.26 o
   3   5  10        4.06        3.31      3.68 o
   4   5  10       16.85       16.95      5.68 o
   5   5  10        0.00       -1.02      4.11 o
  -2   6  10        1.98       -0.59      4.05 o
  -1   6  10       17.72       10.64      7.49 o
   0   6  10        4.01       -4.23      4.23 o
   1   6  10       60.24       71.56      8.56 o
   2   6  10        1.64       -0.84      4.71 o
 -10   1  11       30.16       33.45      7.35 o
  -9   1  11        2.48        4.06      5.28 o
  -8   1  11       76.04       74.89      6.56 o
  -7   1  11      268.32      285.87     10.23 o
  -6   1  11        2.20        2.91      2.89 o
  -5   1  11      181.44      183.06      5.71 o
  -4   1  11      375.47      390.84      6.93 o
  -3   1  11      183.97      180.14      4.59 o
  -2   1  11      119.73      123.10      3.43 o
  -1   1  11      903.05      914.38     11.45 o
   0   1  11        3.76       17.33      2.46 o
   1   1  11       64.20       67.72      2.62 o
   2   1  11     1020.14      973.88     13.10 o
   3   1  11      592.58      597.05     10.13 o
   4   1  11      291.33      288.74      9.37 o
   5   1  11        6.50        7.41      3.04 o
   6   1  11       70.29       68.66      5.46 o
   7   1  11        1.11       -2.51      3.27 o
   8   1  11        5.60        2.63      4.88 o
   9   1  11       28.93       25.53     14.86 o
  -9   2  11      130.77      142.44     13.73 o
  -8   2  11       17.33       10.27      8.21 o
  -7   2  11       28.25       21.41      4.97 o
  -6   2  11      388.99      359.06     10.79 o
  -5   2  11      194.79      191.75      5.42 o
  -4   2  11        7.36        6.49      1.66 o
  -3   2  11      162.88      159.98      4.29 o
  -2   2  11        3.15        0.08      1.16 o
  -1   2  11      108.96      108.71      2.98 o
   0   2  11      363.35      371.03      6.98 o
   1   2  11       37.81       23.41      1.63 o
   2   2  11      329.65      329.16      6.17 o
   3   2  11        9.55       12.36      2.13 o
   4   2  11      693.70      699.07     13.29 o
   5   2  11      894.41      870.10     18.37 o
   6   2  11        3.34        3.56      4.01 o
   7   2  11       38.63       46.30      6.64 o
   8   2  11       33.15       41.66      6.61 o
   9   2  11        0.41        1.68      5.47 o
  -9   3  11        3.39        4.31      5.69 o
  -8   3  11        0.75       -2.49      5.34 o
  -7   3  11        4.45       -3.76      4.54 o
  -6   3  11       68.53       62.60      6.43 o
  -5   3  11      186.72      177.61      6.81 o
  -4   3  11      984.69      944.08     16.94 o
  -3   3  11        2.39        1.37      1.64 o
  -2   3  11      361.16      369.13      5.55 o
  -1   3  11        0.07        1.51      1.32 o
   0   3  11       12.02       16.46      2.04 o
   1   3  11       13.44       10.90      1.51 o
   2   3  11       60.87       58.54      2.47 o
   3   3  11      150.46      150.33      5.29 o
   4   3  11       19.55       19.48      4.33 o
   5   3  11       75.56       70.89      6.64 o
   6   3  11      185.94      176.95      9.98 o
   7   3  11        2.69        1.32      4.75 o
   8   3  11        0.12        4.43      6.55 o
  -7   4  11       22.57       23.39      5.62 o
  -6   4  11        1.78        1.35      3.70 o
  -5   4  11      206.51      192.92      7.25 o
  -4   4  11       13.35        8.20      2.91 o
  -3   4  11        3.08        5.09      2.57 o
  -2   4  11       18.34       19.42      3.02 o
  -1   4  11       52.26       61.70      5.19 o
   0   4  11      228.48      220.79      8.35 o
   1   4  11       12.20       15.82      2.80 o
   2   4  11      160.58      153.43      5.81 o
   3   4  11       16.54       14.30      3.09 o
   4   4  11        0.50        3.98      3.80 o
   5   4  11        6.18        3.91      4.21 o
   6   4  11       23.90       22.45      5.71 o
   7   4  11        3.31        0.26      4.91 o
  -6   5  11       29.02       26.54      5.51 o
  -5   5  11        0.43        4.02      4.08 o
  -4   5  11       27.04       26.81      4.20 o
  -3   5  11        4.78        3.40      3.07 o
  -2   5  11        1.91        0.50      2.88 o
  -1   5  11        0.24        0.95      2.66 o
   0   5  11        2.85        1.49      2.65 o
   1   5  11       51.48       55.67      4.70 o
   2   5  11       13.11       11.17      3.44 o
   3   5  11       11.89       12.68      3.91 o
   4   5  11        0.06       -0.74      3.76 o
   5   5  11       21.27       24.24      5.49 o
  -2   6  11        0.73        0.63      7.89 o
  -1   6  11        7.81        5.43      7.07 o
   0   6  11        0.09       -3.90      3.90 o
   1   6  11        3.45        1.26      5.97 o
 -10   0  12       10.27        4.61     10.27 o
  -9   0  12       69.38       71.59      9.83 o
  -8   0  12      473.06      474.42     39.14 o
  -7   0  12       75.90       80.14     12.10 o
  -6   0  12       12.34       12.19      4.90 o
  -5   0  12      322.65      338.76     15.05 o
  -4   0  12      633.05      635.30     12.75 o
  -3   0  12     1082.51     1078.10     22.46 o
  -2   0  12      467.32      447.24     17.13 o
  -1   0  12        9.71        5.73      2.31 o
   0   0  12      509.83      523.07     15.24 o
   1   0  12     1028.53      948.43     24.28 o
   2   0  12     1132.25     1116.90     22.83 o
   3   0  12      171.10      166.58      8.72 o
   4   0  12      263.29      241.28     11.36 o
   5   0  12      373.82      345.00     14.71 o
   6   0  12        3.12        1.10      4.45 o
   7   0  12        3.34        1.11      4.94 o
   8   0  12      178.61      140.75     12.22 o
   9   0  12        0.21       -8.69      9.43 o
 -10   1  12       77.51       89.56      9.66 o
  -9   1  12        6.51       -4.96      4.96 o
  -8   1  12       20.19        8.83      4.19 o
  -7   1  12      182.97      172.87      8.20 o
  -6   1  12      176.28      173.34     10.96 o
  -5   1  12      329.62      335.83     11.90 o
  -4   1  12      662.30      644.87     10.02 o
  -3   1  12       30.06       30.84      2.55 o
  -2   1  12     1087.90     1106.00     13.77 o
  -1   1  12      517.22      534.58      7.81 o
   0   1  12       91.02      110.39      3.93 o
   1   1  12      244.09      286.29      5.50 o
   2   1  12        1.74       -1.19      1.49 o
   3   1  12        0.68        1.85      1.91 o
   4   1  12      672.55      663.05     19.60 o
   5   1  12        4.15        7.52      3.13 o
   6   1  12       10.62       13.25      5.12 o
   7   1  12       94.55      105.84      7.61 o
   8   1  12        1.75        7.44      5.51 o
   9   1  12       58.73       61.77      8.78 o
  -9   2  12        9.74        1.83      6.56 o
  -8   2  12       12.72        4.59      5.71 o
  -7   2  12       40.04       28.07      5.37 o
  -6   2  12       61.95       57.82      7.07 o
  -5   2  12        7.38        7.34      2.07 o
  -4   2  12        0.19       -1.22      1.50 o
  -3   2  12       12.41       17.80      1.78 o
  -2   2  12      100.78      100.13      2.87 o
  -1   2  12        9.68        8.50      1.60 o
   0   2  12        1.38        2.44      1.36 o
   1   2  12       43.79       45.27      2.13 o
   2   2  12      243.09      255.51      4.94 o
   3   2  12        7.80        7.50      2.05 o
   4   2  12        7.63       14.94      3.23 o
   5   2  12      196.58      196.25      7.94 o
   6   2  12        0.36       -2.33      3.81 o
   7   2  12        1.92       -0.83      4.51 o
   8   2  12       11.41       15.96      5.68 o
   9   2  12        0.57       -2.37      5.58 o
  -9   3  12        8.88        5.79      5.86 o
  -8   3  12       11.02        3.43      5.28 o
  -7   3  12       23.61        8.58      4.97 o
  -6   3  12        8.47        5.29      4.40 o
  -5   3  12       14.99       14.27      3.11 o
  -4   3  12      429.82      415.87     10.04 o
  -3   3  12        6.17        4.65      1.74 o
  -2   3  12      150.18      150.64      3.55 o
  -1   3  12       96.11       96.67      3.47 o
   0   3  12      216.70      219.76      4.73 o
   1   3  12       32.19       33.66      2.20 o
   2   3  12       24.58       24.12      2.95 o
   3   3  12        0.71        0.59      2.17 o
   4   3  12       88.74       89.67      6.91 o
   5   3  12        1.17       -3.71      3.71 o
   6   3  12        2.30        4.40      4.30 o
   7   3  12      136.70      148.84     10.09 o
   8   3  12        4.99        0.02      5.09 o
  -7   4  12        1.97       -1.87      5.14 o
  -6   4  12        1.40        2.55      4.11 o
  -5   4  12      114.48      114.09      6.38 o
  -4   4  12       22.11       16.03      3.57 o
  -3   4  12       85.27       88.90      6.03 o
  -2   4  12      125.21      132.48      7.05 o
  -1   4  12        1.40        6.19      2.63 o
   0   4  12       38.62       33.21      3.34 o
   1   4  12       14.81        9.45      2.76 o
   2   4  12        0.67        2.70      2.48 o
   3   4  12        0.00       -0.58      4.27 o
   4   4  12       24.54       27.56      5.36 o
   5   4  12      181.83      186.58     18.14 o
   6   4  12       17.23       13.23      5.39 o
   7   4  12        0.52        4.36      5.10 o
  -6   5  12       13.99        1.08      7.07 o
  -5   5  12       43.90       45.25     11.51 o
  -4   5  12        0.11        3.08      3.46 o
  -3   5  12        7.85        9.54      3.48 o
  -2   5  12        5.65        1.45      2.77 o
  -1   5  12        6.34        4.97      3.55 o
   0   5  12       31.06       26.98      3.51 o
   1   5  12        7.25        6.17      3.09 o
   2   5  12       15.25       27.83      4.15 o
   3   5  12        0.68        2.09      3.44 o
   4   5  12       35.54       44.69      5.88 o
   5   5  12        2.27        5.04      4.73 o
  -1   6  12        4.46        1.92      4.59 o
   0   6  12       10.72        9.38      4.49 o
   1   6  12        2.83        4.89      4.76 o
 -10   1  13        7.89        5.44      9.12 o
  -9   1  13        0.08       -5.03      5.03 o
  -8   1  13        1.28        1.62      4.41 o
  -7   1  13        1.29        2.85      3.59 o
  -6   1  13        1.38        0.79      2.66 o
  -5   1  13        6.10        7.00      2.36 o
  -4   1  13      130.52      128.97      5.49 o
  -3   1  13       27.08       24.64      2.51 o
  -2   1  13       38.89       39.42      2.47 o
  -1   1  13     1217.63     1217.25     14.90 o
   0   1  13      120.73       93.79      3.83 o
   1   1  13     1587.16     1689.20     22.78 o
   2   1  13        1.83        6.92      1.78 o
   3   1  13      293.40      279.10      7.02 o
   4   1  13       52.06       48.43      4.34 o
   5   1  13      207.03      189.46      9.59 o
   6   1  13       69.34       87.94      6.30 o
   7   1  13       30.97       43.83      7.69 o
   8   1  13        9.64        5.99      5.40 o
   9   1  13        8.38       16.10      6.93 o
  -9   2  13        6.18        2.94      6.99 o
  -8   2  13        3.39        0.91      5.97 o
  -7   2  13        1.32        1.77      3.92 o
  -6   2  13       17.95        9.63      4.10 o
  -5   2  13       43.44       54.29      3.32 o
  -4   2  13       16.91       16.68      2.13 o
  -3   2  13       55.79       55.38      2.54 o
  -2   2  13     2277.18     2259.36     22.93 o
  -1   2  13      835.59      860.68     11.50 o
   0   2  13       25.97       31.07      2.19 o
   1   2  13      823.73      845.68     11.59 o
   2   2  13       15.12       24.32      2.69 o
   3   2  13      329.68      341.22      7.41 o
   4   2  13     1021.11     1003.54     19.88 o
   5   2  13       27.14       18.17      4.61 o
   6   2  13        5.42        1.29      3.99 o
   7   2  13       13.20       12.87      6.12 o
   8   2  13        7.48        8.39      5.61 o
   9   2  13        6.08        6.76      6.02 o
  -8   3  13       16.51       10.18      5.72 o
  -7   3  13        1.98        3.20      4.75 o
  -6   3  13       26.76       32.01      8.66 o
  -5   3  13       76.53       74.46      4.71 o
  -4   3  13       29.74       29.17      3.82 o
  -3   3  13       69.18       78.66      3.63 o
  -2   3  13      880.75      876.95     11.84 o
  -1   3  13       44.04       43.82      2.40 o
   0   3  13      311.33      326.53      6.59 o
   1   3  13       40.94       38.73      2.40 o
   2   3  13      128.34      116.08      4.66 o
   3   3  13      141.52      139.64      5.78 o
   4   3  13        1.26        4.55      3.66 o
   5   3  13      180.24      174.10      9.56 o
   6   3  13       18.00       24.85      5.64 o
   7   3  13        4.14        8.17      5.79 o
   8   3  13        1.04        2.16      5.37 o
  -7   4  13        3.23        4.64      4.65 o
  -6   4  13        5.99        2.82      7.02 o
  -5   4  13       12.48       10.82      4.35 o
  -4   4  13       43.15       39.88      5.05 o
  -3   4  13        5.28        4.91      2.77 o
  -2   4  13       30.26       34.43      3.70 o
  -1   4  13      302.38      299.81      8.30 o
   0   4  13       12.59       17.11      3.05 o
   1   4  13       25.73       16.66      3.43 o
   2   4  13       26.34       18.28      4.73 o
   3   4  13       63.61       71.59      4.91 o
   4   4  13       87.50       90.35      6.03 o
   5   4  13       32.17       44.55      6.36 o
   6   4  13       54.77       59.04      7.39 o
   7   4  13        2.11        3.21      5.26 o
  -5   5  13        0.02       -1.58      3.87 o
  -4   5  13        3.93       -1.03      3.22 o
  -3   5  13        2.85        3.28      3.36 o
  -2   5  13        0.08       -0.38      2.80 o
  -1   5  13        3.07        1.82      3.27 o
   0   5  13        6.86        5.10      2.99 o
   1   5  13        0.00        3.43      3.18 o
   2   5  13       53.47       51.68      5.03 o
   3   5  13        1.87        4.79      3.65 o
   4   5  13        3.04        5.78      4.37 o
   5   5  13       13.67       10.64      5.14 o
   0   6  13        0.63        0.48      9.80 o
 -10   0  14       43.20       22.19     12.63 o
  -9   0  14      158.18      206.73     24.48 o
  -8   0  14      162.74      178.75     38.06 o
  -7   0  14       68.13       75.53      8.67 o
  -6   0  14        8.04        3.17      3.47 o
  -5   0  14       27.50       28.92      4.84 o
  -4   0  14      135.19      121.76      6.61 o
  -3   0  14      542.90      552.61     14.53 o
  -2   0  14     3465.56     3457.61     61.20 o
  -1   0  14        0.57        4.81      2.78 o
   0   0  14       12.26       13.07      3.53 o
   1   0  14      463.07      448.00     14.55 o
   2   0  14       27.43       17.79      5.51 o
   3   0  14      633.22      608.32     19.19 o
   4   0  14      842.74      821.47     24.59 o
   5   0  14      254.03      287.35     13.65 o
   6   0  14        0.17       -4.37      4.37 o
   7   0  14       81.60      112.50     15.87 o
   8   0  14       40.52       45.75      9.07 o
   9   0  14        2.57        0.99     10.79 o
 -10   1  14       10.24        9.00      7.66 o
  -9   1  14        2.17        7.39      5.88 o
  -8   1  14       41.62       50.43      9.33 o
  -7   1  14      124.24      134.17      7.86 o
  -6   1  14       36.91       38.29      4.22 o
  -5   1  14       40.76       33.10      3.27 o
  -4   1  14       29.61       32.84      3.01 o
  -3   1  14      373.41      372.90      8.64 o
  -2   1  14       43.25       42.58      2.81 o
  -1   1  14      112.36      102.06      3.47 o
   0   1  14      475.99      417.15      8.91 o
   1   1  14       27.64       28.99      2.40 o
   2   1  14      715.73      720.09     12.83 o
   3   1  14     1202.37     1188.26     19.35 o
   4   1  14        4.61        0.42      2.59 o
   5   1  14      349.68      371.18     16.18 o
   6   1  14      160.83      166.67      8.20 o
   7   1  14        6.58       -4.21      4.21 o
   8   1  14        5.71        5.72      5.56 o
   9   1  14        9.50       12.44      6.79 o
  -9   2  14        0.06        1.15      8.21 o
  -8   2  14        2.54       -0.56     10.90 o
  -7   2  14       51.13       48.85      6.43 o
  -6   2  14      176.60      164.61      7.97 o
  -5   2  14       29.75       30.33      2.70 o
  -4   2  14        2.77        0.52      1.78 o
  -3   2  14      236.49      233.66      5.94 o
  -2   2  14        9.56       13.59      1.70 o
  -1   2  14       42.62       39.09      2.76 o
   0   2  14      158.46      170.86      5.08 o
   1   2  14        8.70        8.02      1.74 o
   2   2  14      188.26      196.19      4.64 o
   3   2  14        6.82        0.88      1.97 o
   4   2  14       91.75       90.66      4.90 o
   5   2  14       15.07       15.18      4.45 o
   6   2  14        3.44       -1.19      4.02 o
   7   2  14        3.50        8.22      6.36 o
   8   2  14        2.88        9.33      9.36 o
  -8   3  14       23.71       21.73      6.41 o
  -7   3  14        0.04       -4.22      4.22 o
  -6   3  14        1.03       -1.83      6.00 o
  -5   3  14        6.19        4.60      2.77 o
  -4   3  14        1.62        0.43      2.85 o
  -3   3  14       49.87       52.91      3.32 o
  -2   3  14       22.99       22.09      4.31 o
  -1   3  14       66.41       65.12      4.43 o
   0   3  14      459.76      445.31      9.69 o
   1   3  14        7.17        5.83      2.30 o
   2   3  14      188.96      201.30      6.11 o
   3   3  14      248.64      243.73      7.62 o
   4   3  14       20.29       18.04      6.41 o
   5   3  14      111.42      105.87      8.10 o
   6   3  14       17.65       20.97      5.51 o
   7   3  14        0.08       -3.21      4.69 o
   8   3  14        1.11        2.56      5.43 o
  -7   4  14        3.24       -1.05      4.41 o
  -6   4  14       33.96       36.54      6.03 o
  -5   4  14       38.49       39.31      5.75 o
  -4   4  14       35.12       30.93      3.97 o
  -3   4  14        6.40        9.28      3.03 o
  -2   4  14       16.12       18.69      3.34 o
  -1   4  14        5.14        3.23      2.77 o
   0   4  14        8.21        8.13      2.93 o
   1   4  14       46.51       50.70      4.01 o
   2   4  14       29.02       29.35      3.71 o
   3   4  14       25.81       27.77      3.74 o
   4   4  14      187.53      203.60      7.86 o
   5   4  14       23.13       23.17      5.47 o
   6   4  14        0.10        2.67      4.97 o
  -5   5  14       18.59       18.61      5.48 o
  -4   5  14       10.02        8.47      3.86 o
  -3   5  14       17.42       17.38      4.54 o
  -2   5  14        2.46        3.03      3.00 o
  -1   5  14       74.70       76.51      5.89 o
   0   5  14        0.03       -2.17      2.71 o
   1   5  14       22.24       19.20      5.07 o
   2   5  14        2.31        0.99      3.39 o
   3   5  14       22.99       25.63      4.73 o
   4   5  14        2.24       -1.40      4.34 o
  -9   1  15       44.16       38.77      7.49 o
  -8   1  15       38.52       38.61      6.54 o
  -7   1  15        0.28       -0.60      3.43 o
  -6   1  15       13.40       18.27      3.25 o
  -5   1  15      290.53      289.30      6.94 o
  -4   1  15      626.08      592.81     12.10 o
  -3   1  15       72.52       75.04      3.79 o
  -2   1  15      319.25      311.72      7.34 o
  -1   1  15      565.40      514.35      9.33 o
   0   1  15      401.94      385.31      9.45 o
   1   1  15       50.93       44.80      3.26 o
   2   1  15      212.27      197.82      6.42 o
   3   1  15       14.79       10.41      2.49 o
   4   1  15      528.91      493.37     17.12 o
   5   1  15       68.45       70.82      5.58 o
   6   1  15       30.86       39.72      5.20 o
   7   1  15       56.48       46.41      7.16 o
   8   1  15        1.40        0.52      6.29 o
   9   1  15       25.23       27.91      7.85 o
  -9   2  15       40.48       23.08      8.27 o
  -8   2  15       27.41       23.18      7.40 o
  -7   2  15        3.12       -0.62      5.01 o
  -6   2  15       44.55       52.17      5.34 o
  -5   2  15        0.08        0.31      1.84 o
  -4   2  15       14.67       12.19      2.25 o
  -3   2  15     1515.19     1433.85     20.55 o
  -2   2  15      447.45      453.75      7.64 o
  -1   2  15        8.25       10.05      1.86 o
   0   2  15      387.11      384.63      7.05 o
   1   2  15      114.14      107.34      3.75 o
   2   2  15       12.83       13.34      1.90 o
   3   2  15       16.82       14.75      2.79 o
   4   2  15      277.56      280.02      8.12 o
   5   2  15        2.20       -0.84      3.63 o
   6   2  15       18.91       13.57      5.04 o
   7   2  15      107.53      122.00     11.49 o
   8   2  15       43.60       55.69     10.56 o
  -8   3  15        0.11        5.60      5.42 o
  -7   3  15       58.27       69.51      7.51 o
  -6   3  15       22.09       22.66      5.42 o
  -5   3  15        9.11        6.12      3.55 o
  -4   3  15       51.60       57.46      4.34 o
  -3   3  15      127.07      133.52      4.92 o
  -2   3  15      759.77      727.47     12.57 o
  -1   3  15     1311.08     1248.61     20.99 o
   0   3  15       30.87       31.98      3.45 o
   1   3  15       80.58       77.99      4.08 o
   2   3  15       19.13       30.01      3.46 o
   3   3  15        0.50       -1.28      2.59 o
   4   3  15        9.42       10.78      3.68 o
   5   3  15       20.08       14.48      4.71 o
   6   3  15        1.70        7.07      4.85 o
   7   3  15        0.06       -4.79      4.79 o
  -7   4  15        1.27        0.06      4.83 o
  -6   4  15        4.37        9.75      8.57 o
  -5   4  15        1.43        1.67      4.17 o
  -4   4  15       45.31       44.29      4.68 o
  -3   4  15       82.17       78.63      5.07 o
  -2   4  15      250.09      234.59      8.69 o
  -1   4  15        0.05       -2.60      2.63 o
   0   4  15      133.34      142.66      6.06 o
   1   4  15       24.09       26.44      4.04 o
   2   4  15       37.72       31.36      3.88 o
   3   4  15       27.03       38.26      5.16 o
   4   4  15        8.16        3.36      3.46 o
   5   4  15       52.07       44.51      6.80 o
   6   4  15        8.74        6.74      5.81 o
  -5   5  15        6.16        1.96      4.36 o
  -4   5  15        0.70       -0.02      3.48 o
  -3   5  15        5.14        2.16      3.27 o
  -2   5  15        6.77        4.85      3.28 o
  -1   5  15        4.44        1.29      3.65 o
   0   5  15        0.02        0.38      2.91 o
   1   5  15        1.62        2.66      3.33 o
   2   5  15        0.12        1.66      3.44 o
   3   5  15        9.42        8.89      4.20 o
   4   5  15        0.88        3.05      4.68 o
  -9   0  16       52.75       56.00     10.01 o
  -8   0  16       34.85       40.43     12.30 o
  -7   0  16       89.00       82.55      9.43 o
  -6   0  16      393.93      438.15     34.27 o
  -5   0  16      369.98      366.19     12.42 o
  -4   0  16        9.75       10.50      3.37 o
  -3   0  16      765.05      698.37     17.27 o
  -2   0  16      425.35      419.45     12.06 o
  -1   0  16      332.76      343.04     17.05 o
   0   0  16       16.71       22.97      4.10 o
   1   0  16        9.96       12.37      3.64 o
   2   0  16      109.70       91.73      4.60 o
   3   0  16     2257.21     2155.02     64.44 o
   4   0  16      311.81      325.62     14.32 o
   5   0  16      133.47      113.70      9.37 o
   6   0  16       38.66       40.42      7.54 o
   7   0  16      219.47      217.33     32.73 o
   8   0  16       11.93        0.47     10.09 o
   9   0  16       16.64       21.35     12.78 o
  -9   1  16        9.16       18.37      6.48 o
  -8   1  16      133.68      157.67     10.60 o
  -7   1  16      103.28      113.54      7.38 o
  -6   1  16        8.64        7.91      2.99 o
  -5   1  16      161.70      162.40      5.47 o
  -4   1  16      181.38      184.03      8.91 o
  -3   1  16        0.03        2.90      1.95 o
  -2   1  16      666.21      655.52     11.39 o
  -1   1  16      156.67      151.75      4.85 o
   0   1  16        6.83       14.52      2.22 o
   1   1  16       25.51       27.77      2.73 o
   2   1  16       85.73       87.35      4.12 o
   3   1  16       58.80       59.13      3.80 o
   4   1  16      378.91      372.40     11.80 o
   5   1  16       24.42       29.09      4.62 o
   6   1  16      215.12      186.88      8.99 o
   7   1  16       14.99       15.34      5.68 o
   8   1  16        9.32       17.44      6.47 o
  -9   2  16       30.94       37.87      8.85 o
  -8   2  16       20.43       12.45      6.68 o
  -7   2  16       32.38       29.69      7.20 o
  -6   2  16        0.62        1.34      3.34 o
  -5   2  16       30.29       30.54      3.02 o
  -4   2  16       22.76       21.22      2.57 o
  -3   2  16       22.03       21.04      3.81 o
  -2   2  16       21.07       22.57      2.46 o
  -1   2  16        1.19        1.64      1.61 o
   0   2  16       48.56       56.94      3.02 o
   1   2  16        2.56        5.19      1.85 o
   2   2  16        3.34        2.61      1.67 o
   3   2  16        5.78        1.93      2.39 o
   4   2  16        3.36        6.98      3.29 o
   5   2  16       30.15       28.62      5.34 o
   6   2  16        2.71        9.52      4.67 o
   7   2  16        1.26        4.85      6.22 o
   8   2  16        3.69       12.15      7.69 o
  -8   3  16        0.76       -5.15      5.15 o
  -7   3  16       31.30       36.67      6.52 o
  -6   3  16        0.23       -3.72      3.72 o
  -5   3  16       55.70       50.03      5.47 o
  -4   3  16       29.78       23.28      3.55 o
  -3   3  16        0.88       -2.13      2.13 o
  -2   3  16      365.75      368.65      8.42 o
  -1   3  16        6.11        8.05      2.90 o
   0   3  16       18.37       26.49      3.36 o
   1   3  16       62.53       66.47      4.41 o
   2   3  16        0.02       -2.35      2.35 o
   3   3  16       12.02       11.05      3.12 o
   4   3  16       34.40       29.18      4.50 o
   5   3  16       33.44       31.85      5.80 o
   6   3  16       47.93       56.99      7.50 o
   7   3  16        8.16       13.14      5.79 o
  -7   4  16        4.83        9.41      5.46 o
  -6   4  16       14.93        9.18      5.11 o
  -5   4  16        4.89        2.93      3.71 o
  -4   4  16        4.77        2.58      3.08 o
  -3   4  16       30.21       39.89      5.24 o
  -2   4  16       74.57       83.84      6.63 o
  -1   4  16        0.00       -1.07      2.62 o
   0   4  16       50.17       60.12      4.57 o
   1   4  16       33.13       28.88      6.22 o
   2   4  16        2.14       -2.17      2.76 o
   3   4  16       64.17       60.50      4.94 o
   4   4  16        3.16       -4.02      4.02 o
   5   4  16        0.52        3.66      4.98 o
   6   4  16       17.09       15.67      7.14 o
  -5   5  16        1.20        1.23      4.77 o
  -4   5  16        5.22        7.78      4.69 o
  -3   5  16        0.91       -2.52      3.18 o
  -2   5  16        3.26        6.86      3.44 o
  -1   5  16        1.93        2.46      3.14 o
   0   5  16        1.83       -1.85      2.93 o
   1   5  16        1.91       -2.52      3.23 o
   2   5  16        1.94       -0.70      3.50 o
   3   5  16       25.21       29.46      5.15 o
   4   5  16       22.61       17.62      7.21 o
  -9   1  17       34.56       34.96      7.34 o
  -8   1  17      138.83      151.62     12.94 o
  -7   1  17        6.70        5.41      3.57 o
  -6   1  17        0.14       -0.78      2.66 o
  -5   1  17        4.50        1.74      2.16 o
  -4   1  17       61.83       62.28      4.51 o
  -3   1  17       68.41       63.79      3.81 o
  -2   1  17      186.27      198.29     10.78 o
  -1   1  17        0.31        0.66      1.79 o
   0   1  17        8.64       10.95      2.71 o
   1   1  17      133.74      138.42      5.11 o
   2   1  17      599.26      573.94     11.47 o
   3   1  17        0.01        1.92      2.36 o
   4   1  17       47.30       55.43      5.11 o
   5   1  17       27.29       28.73      4.41 o
   6   1  17       89.27      104.83      7.29 o
   7   1  17        2.13       -0.37      5.17 o
   8   1  17       22.62       39.99      7.81 o
  -9   2  17       28.63       38.08      9.02 o
  -8   2  17       19.78       18.17      7.68 o
  -7   2  17        5.97        3.81      5.77 o
  -6   2  17       88.68       90.09      6.61 o
  -5   2  17        2.65        3.23      2.62 o
  -4   2  17        3.85        3.55      2.08 o
  -3   2  17     1197.32     1184.65     18.11 o
  -2   2  17      143.21      141.27      4.67 o
  -1   2  17       77.09       62.67      4.58 o
   0   2  17      457.06      453.10      8.42 o
   1   2  17      368.47      356.87      7.64 o
   2   2  17        6.23        6.86      2.28 o
   3   2  17      248.04      256.71      7.56 o
   4   2  17        2.46       -2.86      2.86 o
   5   2  17        5.21        9.90      4.45 o
   6   2  17       53.19       72.09      7.82 o
   7   2  17       33.62       45.55      9.37 o
   8   2  17        8.92        7.35      9.48 o
  -8   3  17       20.24       20.74      6.62 o
  -7   3  17       69.27       72.46      7.94 o
  -6   3  17        1.77        4.34      4.09 o
  -5   3  17       23.52       25.55      4.68 o
  -4   3  17        2.43       -1.85      2.69 o
  -3   3  17      154.04      142.05      5.39 o
  -2   3  17      543.72      540.77     17.72 o
  -1   3  17       27.37       30.31      3.58 o
   0   3  17        9.03       15.35      3.15 o
   1   3  17      146.99      144.50      6.08 o
   2   3  17       36.83       44.44      4.44 o
   3   3  17       15.34       17.20      3.72 o
   4   3  17        3.14       -3.36      3.36 o
   5   3  17       50.12       45.91     10.78 o
   6   3  17       27.48       28.99      6.32 o
   7   3  17        0.57        9.36      5.64 o
  -7   4  17       15.14       13.66      9.55 o
  -6   4  17        1.68       -3.74      4.43 o
  -5   4  17       19.69        6.09      4.26 o
  -4   4  17        0.66       -1.17      3.12 o
  -3   4  17        5.25        2.18      3.00 o
  -2   4  17        5.93        3.38      3.04 o
  -1   4  17      125.39      100.36      6.33 o
   0   4  17       27.81       25.81      3.65 o
   1   4  17        1.95        2.20      2.83 o
   2   4  17       39.48       39.50      4.38 o
   3   4  17       28.58       22.80      4.05 o
   4   4  17        2.58        0.90      3.41 o
   5   4  17       18.60       23.22      5.97 o
   6   4  17        5.72       15.83      5.95 o
  -4   5  17        0.00       -0.19      4.28 o
  -3   5  17        5.90        5.45      3.62 o
  -2   5  17        6.22        7.17      4.07 o
  -1   5  17       19.45       24.63      3.99 o
   0   5  17        7.37        9.52      3.54 o
   1   5  17        1.91        3.06      4.12 o
   2   5  17        0.51       -0.61      3.72 o
   3   5  17        0.24       -1.95      4.03 o
  -9   0  18       69.35       50.57      9.89 o
  -8   0  18      100.09      118.48     11.86 o
  -7   0  18      148.83      169.05     10.23 o
  -6   0  18       54.62       53.38      6.37 o
  -5   0  18      145.37      166.34      8.97 o
  -4   0  18      341.35      344.05     12.03 o
  -3   0  18        3.32        3.15      3.04 o
  -2   0  18       12.85       13.87      3.96 o
  -1   0  18       11.51        6.95      3.06 o
   0   0  18     1014.03      966.92     26.76 o
   1   0  18     1669.81     1463.46     37.28 o
   2   0  18        0.03        1.57      2.32 o
   3   0  18      617.12      622.35     14.86 o
   4   0  18        0.65        7.27      4.74 o
   5   0  18       74.16       71.77      8.63 o
   6   0  18      174.64      168.41     33.26 o
   7   0  18      149.56      160.97     14.39 o
   8   0  18       11.51       20.25     12.82 o
  -9   1  18       41.96       34.92      9.20 o
  -8   1  18       20.20       20.57      6.27 o
  -7   1  18       16.68       16.60      4.19 o
  -6   1  18       24.01       21.39      3.67 o
  -5   1  18        6.22        4.82      2.69 o
  -4   1  18      273.71      281.09      8.49 o
  -3   1  18       18.62       21.13      2.87 o
  -2   1  18        0.09        1.12      2.09 o
  -1   1  18      808.96      793.82     13.38 o
   0   1  18      579.78      550.99     10.30 o
   1   1  18       39.51       39.20      3.32 o
   2   1  18      422.45      401.41     12.76 o
   3   1  18        1.13        0.14      2.27 o
   4   1  18      347.15      344.64     10.82 o
   5   1  18      160.06      173.43      8.33 o
   6   1  18       41.06       34.65      6.43 o
   7   1  18       14.77       15.51      6.07 o
   8   1  18       61.46       59.76      8.98 o
  -9   2  18        3.07        1.19      7.06 o
  -8   2  18        0.51       -6.06      6.06 o
  -7   2  18        4.74       13.37      5.44 o
  -6   2  18       55.90       52.47      5.52 o
  -5   2  18        1.48        2.97      2.90 o
  -4   2  18       27.73       28.52      3.99 o
  -3   2  18      205.71      193.32      6.96 o
  -2   2  18      256.05      251.48      6.27 o
  -1   2  18       21.30       26.26      2.66 o
   0   2  18        3.13        2.41      2.05 o
   1   2  18       13.84       13.71      2.51 o
   2   2  18       24.43       24.84      3.01 o
   3   2  18        5.98        5.38      4.05 o
   4   2  18        4.14       -1.26      3.09 o
   5   2  18        3.99        8.43      4.48 o
   6   2  18       13.38       12.73      8.54 o
   7   2  18        7.39        6.54      7.35 o
   8   2  18        0.07        7.04      7.83 o
  -8   3  18        2.37        0.15      5.57 o
  -7   3  18        0.11       -4.72      4.72 o
  -6   3  18        6.38        0.34      3.78 o
  -5   3  18        0.97        0.07      3.72 o
  -4   3  18        7.31       10.27      3.41 o
  -3   3  18       21.41       15.42      2.89 o
  -2   3  18       10.74        8.46      2.68 o
  -1   3  18      135.00      121.09      6.17 o
   0   3  18       70.75       64.53      4.58 o
   1   3  18        1.08        4.20      3.16 o
   2   3  18       84.17       76.16      5.36 o
   3   3  18        8.58       12.26      3.72 o
   4   3  18       28.00       36.57      4.94 o
   5   3  18       67.36       87.56      8.20 o
   6   3  18       12.03        5.34      5.33 o
   7   3  18        5.55       -1.70      5.03 o
  -6   4  18        0.81       -5.06      5.06 o
  -5   4  18        0.86        1.21      3.90 o
  -4   4  18       15.10       13.11      3.61 o
  -3   4  18       52.49       57.55      5.02 o
  -2   4  18       67.21       73.85      5.23 o
  -1   4  18        4.51        3.79      3.32 o
   0   4  18        7.73       11.54      3.34 o
   1   4  18       25.45       20.76      3.71 o
   2   4  18        0.58        2.27      3.00 o
   3   4  18       24.00       21.94      4.18 o
   4   4  18        0.98       -3.38      3.48 o
   5   4  18        1.24        0.41      4.60 o
  -4   5  18        6.74        9.27      4.29 o
  -3   5  18        1.09        9.19      3.73 o
  -2   5  18        5.27        3.31      3.83 o
  -1   5  18       25.28       34.43      4.46 o
   0   5  18       40.35       52.59      5.03 o
   1   5  18        0.75        3.54      3.83 o
   2   5  18       24.78       34.69      5.62 o
   3   5  18        3.17       -2.43      3.83 o
  -9   1  19       44.03       37.25     10.24 o
  -8   1  19       14.41       24.48     12.69 o
  -7   1  19      106.76      103.52      5.98 o
  -6   1  19       62.10       60.76      5.39 o
  -5   1  19      106.85       96.72      5.23 o
  -4   1  19       25.82       28.38      3.41 o
  -3   1  19      246.99      233.04      6.90 o
  -2   1  19      638.40      595.72     12.88 o
  -1   1  19      106.61      107.00      6.96 o
   0   1  19       16.74       25.44      2.81 o
   1   1  19       59.46       53.71      4.02 o
   2   1  19      466.09      447.26     10.11 o
   3   1  19       53.91       68.63      4.27 o
   4   1  19       15.57       18.92      3.99 o
   5   1  19      120.98      121.30      7.39 o
   6   1  19       29.13       30.16      6.29 o
   7   1  19       44.68       44.15      7.36 o
   8   1  19       41.30       40.69      8.31 o
  -8   2  19        6.59        1.58      6.35 o
  -7   2  19      165.29      171.06     10.81 o
  -6   2  19      136.21      126.66      8.38 o
  -5   2  19       17.99       16.57      3.59 o
  -4   2  19       82.16       83.11      4.61 o
  -3   2  19        3.06        5.78      2.54 o
  -2   2  19      100.70      112.65      5.06 o
  -1   2  19       70.78       62.64      3.61 o
   0   2  19      184.00      171.30      5.77 o
   1   2  19      267.31      251.35      6.84 o
   2   2  19       30.61       31.66      4.15 o
   3   2  19      143.50      148.13      7.04 o
   4   2  19       32.51       38.53      5.12 o
   5   2  19       40.97       42.21      7.46 o
   6   2  19      133.94      137.57     11.96 o
   7   2  19      166.13      213.07     15.60 o
  -7   3  19        0.64       -2.62      5.08 o
  -6   3  19        2.42       -3.57      3.89 o
  -5   3  19       59.68       56.92      6.03 o
  -4   3  19       16.53       15.39      3.72 o
  -3   3  19        9.94        8.54      3.24 o
  -2   3  19       10.39       10.98      2.83 o
  -1   3  19       19.71       21.85      3.70 o
   0   3  19        0.08        0.40      2.73 o
   1   3  19      175.20      170.24      7.40 o
   2   3  19      265.53      253.89      9.04 o
   3   3  19        8.06        5.45      3.40 o
   4   3  19       15.38       11.53      4.06 o
   5   3  19       89.77      106.23     18.95 o
   6   3  19       12.04        8.58      5.80 o
   7   3  19        1.42        6.06     10.36 o
  -6   4  19        0.06        5.57      6.26 o
  -5   4  19       36.34       34.57      7.34 o
  -4   4  19        6.92        9.28      3.58 o
  -3   4  19        3.09        0.48      3.12 o
  -2   4  19        1.28       -2.78      3.06 o
  -1   4  19       14.43       14.05      5.35 o
   0   4  19       39.43       38.16      4.39 o
   1   4  19       15.19        7.23      3.74 o
   2   4  19        0.26        0.71      3.14 o
   3   4  19       34.02       26.97      4.36 o
   4   4  19       10.05       11.85      4.16 o
   5   4  19        2.85        6.16      5.01 o
  -3   5  19        0.11        2.57      3.83 o
  -2   5  19        4.08        1.39      4.14 o
  -1   5  19        5.18        5.23      3.65 o
   0   5  19       11.32        8.88      3.82 o
   1   5  19        0.40       -2.12      3.79 o
   2   5  19        0.03       -1.36      3.89 o
   3   5  19       15.05        4.20     11.65 o
  -9   0  20        0.06       17.36     11.63 o
  -8   0  20        0.06        7.76      6.95 o
  -7   0  20        1.24       -2.38      4.33 o
  -6   0  20        2.48        4.79      4.35 o
  -5   0  20      124.66      135.07     15.39 o
  -4   0  20      650.71      679.27     18.55 o
  -3   0  20      607.28      586.24     17.14 o
  -2   0  20       51.82       49.44      9.03 o
  -1   0  20      782.21      752.40     18.87 o
   0   0  20     2502.53     2327.28     45.04 o
   1   0  20      437.55      383.20     16.12 o
   2   0  20     1154.56     1068.36     23.17 o
   3   0  20      170.11      153.92      6.32 o
   4   0  20        1.66       -0.99      8.36 o
   5   0  20      116.72      124.44     10.99 o
   6   0  20      161.90      218.89     14.53 o
   7   0  20       83.22       96.49     11.56 o
   8   0  20        0.81       -9.62      9.62 o
  -9   1  20        0.01       -2.07      6.84 o
  -8   1  20        5.27       -1.69      5.13 o
  -7   1  20       25.24       13.19      4.11 o
  -6   1  20        0.28        3.14      3.05 o
  -5   1  20      204.38      210.09      7.35 o
  -4   1  20      309.33      336.76      8.80 o
  -3   1  20      641.67      622.45     12.15 o
  -2   1  20      598.94      585.73     11.44 o
  -1   1  20      242.99      241.24      7.42 o
   0   1  20       88.87       89.25      4.91 o
   1   1  20      753.94      724.10     14.02 o
   2   1  20        2.36        0.97      2.30 o
   3   1  20       71.36       75.13      4.58 o
   4   1  20        0.09        3.63      3.36 o
   5   1  20        9.47       11.75      4.24 o
   6   1  20        1.57        3.89      4.91 o
   7   1  20       18.19       23.67      6.80 o
   8   1  20       18.36       20.78      7.64 o
  -8   2  20        0.19        9.50      8.54 o
  -7   2  20        7.25       20.00      5.88 o
  -6   2  20       64.38       60.74      5.92 o
  -5   2  20        2.89       -1.04      2.97 o
  -4   2  20        7.87        8.06      2.65 o
  -3   2  20       35.76       39.53      3.56 o
  -2   2  20       79.69       74.78      3.96 o
  -1   2  20       29.78       27.99      3.14 o
   0   2  20        1.43        1.31      2.21 o
   1   2  20       14.54        9.88      2.62 o
   2   2  20        7.38        1.42      2.39 o
   3   2  20       12.05        9.01      3.42 o
   4   2  20        4.03        0.57      3.37 o
   5   2  20        1.04        0.97      4.51 o
   6   2  20        0.05       -2.45      5.56 o
   7   2  20        0.88        0.13      7.12 o
  -7   3  20       10.58       15.07      6.32 o
  -6   3  20        1.57       -1.60      4.09 o
  -5   3  20       42.72       64.73      8.15 o
  -4   3  20       44.80       47.02      4.71 o
  -3   3  20      138.30      138.14      6.66 o
  -2   3  20       46.68       43.62      3.91 o
  -1   3  20       11.84       15.59      3.40 o
   0   3  20       31.54       27.26      3.78 o
   1   3  20      146.45      134.20      6.87 o
   2   3  20        0.01        1.48      3.29 o
   3   3  20       23.21       16.06      4.09 o
   4   3  20        0.04       -3.25      3.65 o
   5   3  20        0.68       -0.09      5.21 o
   6   3  20        0.06       -3.61      4.95 o
  -6   4  20       21.67       23.04      6.89 o
  -5   4  20       50.66       84.82      8.10 o
  -4   4  20       33.75       41.53      5.57 o
  -3   4  20       23.55       34.23      4.64 o
  -2   4  20        0.03        1.08      3.27 o
  -1   4  20      166.48      181.22      9.47 o
   0   4  20       75.08       79.34      5.62 o
   1   4  20       43.63       52.80      4.91 o
   2   4  20       52.21       39.53      4.87 o
   3   4  20        1.27        3.48      3.55 o
   4   4  20        3.06       -1.32      5.14 o
   5   4  20       20.51       19.73      7.48 o
  -3   5  20        8.98        3.82      4.32 o
  -2   5  20       73.30      103.98     10.46 o
  -1   5  20       35.26       56.14      5.46 o
   0   5  20       11.32        8.47      3.92 o
   1   5  20       22.93       29.33      5.56 o
   2   5  20        0.05       -0.91      4.81 o
  -8   1  21        0.15        3.18      5.29 o
  -7   1  21       41.93       40.11      5.37 o
  -6   1  21       59.97       62.57      5.13 o
  -5   1  21      436.35      445.12     10.81 o
  -4   1  21      236.95      223.99      7.29 o
  -3   1  21        2.74        4.84      2.63 o
  -2   1  21       24.72       22.13      3.07 o
  -1   1  21       52.93       42.54      3.93 o
   0   1  21      107.19       99.51      4.83 o
   1   1  21      143.19      148.06      5.39 o
   2   1  21       37.96       32.98      2.79 o
   3   1  21        1.03        0.23      2.62 o
   4   1  21      203.65      215.03      9.17 o
   5   1  21       94.89      121.83      9.23 o
   6   1  21        0.29       -1.74      4.79 o
   7   1  21       47.07       62.00     10.55 o
  -8   2  21       73.33       47.15     14.65 o
  -7   2  21       48.71       45.50      7.44 o
  -6   2  21       71.69       87.86     11.32 o
  -5   2  21        6.46        3.06      3.85 o
  -4   2  21      170.38      161.21      6.05 o
  -3   2  21       12.84        3.95      2.70 o
  -2   2  21       37.58       45.08      3.55 o
  -1   2  21      116.62      122.41      5.19 o
   0   2  21      540.57      524.72     10.81 o
   1   2  21        0.00        1.91      2.39 o
   2   2  21      180.77      172.73      6.86 o
   3   2  21      204.10      193.41      8.13 o
   4   2  21       15.15       10.47      3.92 o
   5   2  21      114.23      138.40     16.02 o
   6   2  21      119.81      130.52     12.95 o
   7   2  21       16.49       28.86     10.69 o
  -7   3  21       12.48        7.57      5.31 o
  -6   3  21        4.69        3.14      4.50 o
  -5   3  21       84.72       88.09     10.44 o
  -4   3  21        0.67       -2.94      3.18 o
  -3   3  21        5.82        8.67      3.47 o
  -2   3  21        7.40        7.55      2.93 o
  -1   3  21        4.03        6.78      3.08 o
   0   3  21       57.75       48.87      4.91 o
   1   3  21      136.05      129.23      6.91 o
   2   3  21       27.31       34.81      4.70 o
   3   3  21        5.86        5.54      5.94 o
   4   3  21       19.37       19.40      4.60 o
   5   3  21       41.11       32.40      7.82 o
   6   3  21        2.49       -1.45      6.09 o
  -5   4  21        1.88        8.75      4.67 o
  -4   4  21        9.81        9.91      4.66 o
  -3   4  21        3.86        6.32      3.51 o
  -2   4  21        7.23        7.65      3.60 o
  -1   4  21        8.94        9.09      3.68 o
   0   4  21        9.83        6.18      4.18 o
   1   4  21        2.01        1.39      3.31 o
   2   4  21        0.25       -2.05      3.28 o
   3   4  21        3.43        3.64      3.75 o
   4   4  21        0.78       -0.45      4.06 o
  -2   5  21        6.37        7.62      4.63 o
  -1   5  21        3.85        0.32      3.81 o
   0   5  21        3.41        3.44      3.83 o
   1   5  21        0.86       -1.25      4.91 o
  -8   0  22        2.53       -2.71      6.24 o
  -7   0  22       98.54      120.35      9.61 o
  -6   0  22      402.84      390.97     15.14 o
  -5   0  22      548.49      538.98     17.40 o
  -4   0  22      328.09      313.01     13.02 o
  -3   0  22       10.55        9.88      4.06 o
  -2   0  22      475.00      467.06     31.47 o
  -1   0  22      352.28      315.85     11.96 o
   0   0  22        0.39        1.87      3.26 o
   1   0  22       26.46       31.98      4.34 o
   2   0  22       86.09       92.94     10.35 o
   3   0  22        0.31        5.51      9.38 o
   4   0  22      335.12      313.02     15.78 o
   5   0  22        0.05       -9.60     11.60 o
   6   0  22      237.17      296.43     17.08 o
   7   0  22        9.03        1.90     10.43 o
  -8   1  22       14.50        7.10     10.87 o
  -7   1  22       11.23        9.90      5.43 o
  -6   1  22      125.14      148.44      6.96 o
  -5   1  22       54.80       65.41      4.96 o
  -4   1  22      102.74       93.34      5.75 o
  -3   1  22       64.26       64.40      4.87 o
  -2   1  22        5.06        7.06      3.66 o
  -1   1  22        1.65        4.01      2.44 o
   0   1  22       30.70       29.94      3.30 o
   1   1  22      250.20      247.55      7.08 o
   2   1  22      103.29       93.86      5.09 o
   3   1  22       95.60      103.07      6.40 o
   4   1  22        7.91       10.25      4.23 o
   5   1  22       69.51       79.66      8.11 o
   6   1  22        1.16       -4.03      4.99 o
   7   1  22      102.57      121.56     11.08 o
  -8   2  22        0.05       10.47      7.53 o
  -7   2  22        1.03        2.66      5.43 o
  -6   2  22        0.79        0.24      5.55 o
  -5   2  22        0.29       -2.38      3.75 o
  -4   2  22       27.18       24.55      3.84 o
  -3   2  22       27.03       18.61      3.17 o
  -2   2  22        7.93        9.32      2.72 o
  -1   2  22       13.78       12.07      4.97 o
   0   2  22      114.34       98.09      5.26 o
   1   2  22       45.95       39.77      4.16 o
   2   2  22        1.28        0.35      2.79 o
   3   2  22        2.08        2.89      3.38 o
   4   2  22        0.00       -0.85      3.46 o
   5   2  22       12.06       10.93      6.72 o
   6   2  22        3.97        6.56      7.18 o
   7   2  22        0.94       -3.92      7.63 o
  -7   3  22        0.64        4.49      5.09 o
  -6   3  22       26.18       45.66      6.58 o
  -5   3  22        6.88        2.27      4.33 o
  -4   3  22       26.98       19.68      4.16 o
  -3   3  22        2.50       -4.07      4.07 o
  -2   3  22        2.34        1.08      2.77 o
  -1   3  22        0.03       -2.07      2.62 o
   0   3  22        0.17       -0.43      3.32 o
   1   3  22       81.40       83.31      6.08 o
   2   3  22       19.88       31.31      4.77 o
   3   3  22       12.05        9.00      3.93 o
   4   3  22        5.25        1.73      4.11 o
   5   3  22        9.25       -2.38      4.83 o
   6   3  22        7.13       13.59      7.15 o
  -5   4  22       37.95       42.62      6.04 o
  -4   4  22        5.46        2.82      4.41 o
  -3   4  22       17.93       21.03      6.74 o
  -2   4  22      104.46      106.97      6.53 o
  -1   4  22       47.51       52.88      5.22 o
   0   4  22       17.56       25.21      4.28 o
   1   4  22        3.30        4.02      3.53 o
   2   4  22        0.59        0.48      3.51 o
   3   4  22        0.40        2.28      3.74 o
   4   4  22       11.91        4.81      4.82 o
  -1   5  22       10.00       10.50      4.58 o
   0   5  22       22.29       14.40      5.68 o
  -8   1  23        6.12        5.76      6.03 o
  -7   1  23        9.13        2.19      4.27 o
  -6   1  23       42.04       54.40      5.13 o
  -5   1  23      170.19      187.96      7.40 o
  -4   1  23       63.75       56.20      4.56 o
  -3   1  23       30.37       36.37      4.18 o
  -2   1  23      152.16      130.99      5.74 o
  -1   1  23      102.94       92.18      5.56 o
   0   1  23      380.94      357.26      8.80 o
   1   1  23      831.08      819.16     14.72 o
   2   1  23       77.91       81.18      4.89 o
   3   1  23       21.73       28.70      4.04 o
   4   1  23       36.95       39.33      6.25 o
   5   1  23        0.72        4.60      4.91 o
   6   1  23       16.57       22.12      6.63 o
   7   1  23        6.05        1.51      7.76 o
  -7   2  23       10.61        0.29      7.99 o
  -6   2  23        4.20       -2.75      4.90 o
  -5   2  23       35.89       41.35      6.10 o
  -4   2  23      161.25      187.99      7.59 o
  -3   2  23       45.47       47.95      4.78 o
  -2   2  23        2.09        1.01      2.73 o
  -1   2  23      110.72      105.31      5.32 o
   0   2  23      376.72      359.94      9.99 o
   1   2  23      157.89      152.39      9.86 o
   2   2  23       16.24       14.19      4.38 o
   3   2  23       68.73       74.23      5.81 o
   4   2  23        1.73       -5.01      5.01 o
   5   2  23       47.24       41.79     21.35 o
   6   2  23       41.98       57.14      9.94 o
  -6   3  23        8.84        9.99      5.00 o
  -5   3  23       31.84       33.57      5.75 o
  -4   3  23        5.53        3.48      4.20 o
  -3   3  23        7.71       10.79      3.88 o
  -2   3  23      142.83      164.75      6.65 o
  -1   3  23       63.28       76.77      5.07 o
   0   3  23       19.53       31.25      4.68 o
   1   3  23       66.93       66.12      5.79 o
   2   3  23        5.93        8.66      3.89 o
   3   3  23        4.27       12.94      4.23 o
   4   3  23      101.15       89.52      7.05 o
   5   3  23        5.08        0.53      5.28 o
  -5   4  23        4.46        5.56      4.81 o
  -4   4  23        1.16       -2.46      4.19 o
  -3   4  23       25.07       31.11      4.89 o
  -2   4  23       83.15       89.65      8.02 o
  -1   4  23       15.55       30.01      4.72 o
   0   4  23        8.60       11.30      3.98 o
   1   4  23        0.01       -2.37      3.35 o
   2   4  23       17.59        7.82      3.99 o
   3   4  23       13.59       15.04      4.52 o
   4   4  23        7.99       -0.62      9.98 o
  -8   0  24       47.09       60.12     10.49 o
  -7   0  24       61.11       59.15      8.11 o
  -6   0  24      137.91      168.06     20.28 o
  -5   0  24      243.53      264.98     12.57 o
  -4   0  24      103.53       96.89      7.93 o
  -3   0  24        3.88        6.65      4.20 o
  -2   0  24        7.20        9.98      4.16 o
  -1   0  24      235.58      212.33     10.07 o
   0   0  24      312.83      262.03     11.10 o
   1   0  24       61.12       60.53      5.60 o
   2   0  24      438.04      410.76     12.38 o
   3   0  24      978.25      904.29     29.36 o
   4   0  24        6.33       -1.11      5.60 o
   5   0  24      149.06      152.06     16.67 o
   6   0  24       28.34        9.14     10.92 o
   7   0  24       38.18       42.97     14.56 o
  -8   1  24        1.56        1.23      6.13 o
  -7   1  24        0.13       -0.24      4.28 o
  -6   1  24      130.34      158.04      8.52 o
  -5   1  24       36.26       49.16      4.87 o
  -4   1  24        0.15        1.11      2.89 o
  -3   1  24        0.11        0.97      2.71 o
  -2   1  24       71.24       83.89      5.53 o
  -1   1  24        0.02       -1.89      2.53 o
   0   1  24      574.97      577.44     11.98 o
   1   1  24      118.82      128.95      5.60 o
   2   1  24       93.62       83.51      5.01 o
   3   1  24       52.06       50.10      5.61 o
   4   1  24      105.23       96.29      8.41 o
   5   1  24        6.19        2.66      5.28 o
   6   1  24       23.99       32.36      7.27 o
  -7   2  24        0.52       -2.96      5.26 o
  -6   2  24        5.26        3.85      5.52 o
  -5   2  24        0.00        1.67      4.12 o
  -4   2  24       12.96        7.52      4.02 o
  -3   2  24       49.33       47.15      4.84 o
  -2   2  24       12.18       11.55      3.52 o
  -1   2  24       28.97       33.29      3.80 o
   0   2  24       23.04       24.81      3.74 o
   1   2  24        0.82        1.75      3.01 o
   2   2  24        1.20        4.93      3.09 o
   3   2  24        0.11       -0.79      4.26 o
   4   2  24        0.38        7.02      6.06 o
   5   2  24        0.00       -0.85      5.99 o
   6   2  24        0.97       -2.40      6.23 o
  -6   3  24       30.49       29.78      6.28 o
  -5   3  24        4.68       -1.48      4.41 o
  -4   3  24        0.12        1.94      4.23 o
  -3   3  24        2.77        0.26      3.48 o
  -2   3  24        4.65        4.75      3.29 o
  -1   3  24       16.80       19.83      3.92 o
   0   3  24      171.56      194.32      9.97 o
   1   3  24        8.55       14.11      4.27 o
   2   3  24        0.02       -3.53      3.53 o
   3   3  24        8.91       11.66      4.35 o
   4   3  24        4.01        2.76      5.19 o
   5   3  24        0.03       -5.04      5.04 o
  -4   4  24        4.06        3.26      4.56 o
  -3   4  24       42.97       48.85      6.61 o
  -2   4  24        1.16        0.68      4.47 o
  -1   4  24       13.13       18.47      4.33 o
   0   4  24       16.70       26.05      4.63 o
   1   4  24        7.09        0.91      4.24 o
   2   4  24       32.52       35.21      5.13 o
   3   4  24       60.87       77.08      6.53 o
  -7   1  25        2.20        0.62      6.10 o
  -6   1  25      152.47      155.41      8.33 o
  -5   1  25       12.15       14.21      3.88 o
  -4   1  25       22.93       25.22      4.04 o
  -3   1  25      171.99      171.53     10.36 o
  -2   1  25       37.89       40.75      4.51 o
  -1   1  25      138.93      123.22      8.06 o
   0   1  25      171.42      170.75      7.04 o
   1   1  25        3.09        4.31      2.77 o
   2   1  25       17.77       14.12      3.36 o
   3   1  25       20.21       13.86      4.39 o
   4   1  25        2.57        6.71      4.97 o
   5   1  25       36.65       50.40      7.80 o
   6   1  25       40.84       55.10      9.11 o
  -7   2  25       93.48       98.46     10.06 o
  -6   2  25       26.03       12.20      5.94 o
  -5   2  25       97.93      102.05      7.50 o
  -4   2  25      185.32      195.92     10.87 o
  -3   2  25       34.77       23.29      4.24 o
  -2   2  25       96.15       93.35      8.71 o
  -1   2  25      338.75      323.12      9.87 o
   0   2  25        2.59       -1.80      2.90 o
   1   2  25       95.63       90.79      6.57 o
   2   2  25       84.92       96.75      6.59 o
   3   2  25       39.28       36.17      6.57 o
   4   2  25        6.31        5.55      5.89 o
   5   2  25       17.97       16.60      9.78 o
   6   2  25       11.50       22.50      8.59 o
  -6   3  25       84.79       91.17      8.44 o
  -5   3  25        4.33        5.63      4.96 o
  -4   3  25        0.31        4.32      4.27 o
  -3   3  25      155.87      167.73      8.04 o
  -2   3  25       59.82       69.88      6.96 o
  -1   3  25       17.71       21.02      5.14 o
   0   3  25       48.27       57.04      6.12 o
   1   3  25       10.32       14.47      4.35 o
   2   3  25        3.26        1.56      3.72 o
   3   3  25       15.68       20.15      6.07 o
   4   3  25        6.75        5.83      5.37 o
  -4   4  25       38.43       42.77      6.41 o
  -3   4  25        8.20        8.52      4.33 o
  -2   4  25       49.89       64.55      5.99 o
  -1   4  25       19.12       20.34      4.60 o
   0   4  25       17.48       16.39      4.48 o
   1   4  25        0.79        3.57      3.93 o
   2   4  25        6.40        7.60      4.21 o
  -7   0  26       59.27       74.58     12.74 o
  -6   0  26       67.10       48.57      7.83 o
  -5   0  26      161.19      185.14     12.50 o
  -4   0  26      107.61       98.79     13.74 o
  -3   0  26       13.60       -0.53      4.97 o
  -2   0  26       84.51       91.31     15.75 o
  -1   0  26      319.32      294.83     12.30 o
   0   0  26       24.06       30.22      5.63 o
   1   0  26      335.22      306.45     11.30 o
   2   0  26      145.27      148.21     17.57 o
   3   0  26        9.12       19.04      6.55 o
   4   0  26       11.71        7.39      6.50 o
   5   0  26       76.66       79.63     10.77 o
   6   0  26        0.07        1.01     10.47 o
  -7   1  26       83.23       82.55      8.07 o
  -6   1  26       40.23       37.30      6.39 o
  -5   1  26       17.24       18.92      4.16 o
  -4   1  26        2.22        2.39      3.49 o
  -3   1  26       18.55       20.32      4.19 o
  -2   1  26        9.71        7.91      3.12 o
  -1   1  26        8.95       10.11      3.23 o
   0   1  26      125.72      122.95      5.36 o
   1   1  26        0.51       -2.59      2.64 o
   2   1  26       11.91       15.32      3.38 o
   3   1  26      161.46      178.58     11.42 o
   4   1  26       95.55       90.91      8.97 o
   5   1  26        4.20        3.18      5.53 o
   6   1  26       14.57       28.44      7.68 o
  -7   2  26        0.35       -1.38     11.50 o
  -6   2  26        0.53        7.08      5.86 o
  -5   2  26        0.09       -1.04      4.27 o
  -4   2  26        7.91       11.93      4.62 o
  -3   2  26        8.81        8.95      3.83 o
  -2   2  26        2.06       -1.86      3.75 o
  -1   2  26       42.00       37.44      4.60 o
   0   2  26       17.25       25.73      4.52 o
   1   2  26        5.96        4.83      6.00 o
   2   2  26       42.54       36.88      6.97 o
   3   2  26       65.30       56.58      7.43 o
   4   2  26       12.95       15.02     13.36 o
   5   2  26        0.30        2.08      6.93 o
  -5   3  26        1.65        5.89      5.07 o
  -4   3  26        1.51        2.16      4.37 o
  -3   3  26       10.67        8.99      4.03 o
  -2   3  26        0.08        2.35      3.98 o
  -1   3  26        1.32        6.52      3.74 o
   0   3  26       42.65       53.42      6.06 o
   1   3  26        2.44        3.84      3.98 o
   2   3  26        1.74        1.62      4.05 o
   3   3  26        1.77       -3.81      4.60 o
   4   3  26       15.72       19.44      6.32 o
  -3   4  26        4.50        3.23      4.24 o
  -2   4  26        9.95        7.97      4.25 o
  -1   4  26        0.01       -2.59      3.84 o
   0   4  26       37.08       38.15      6.21 o
   1   4  26       21.48       23.54      5.32 o
   2   4  26       28.23       55.62     16.99 o
  -7   1  27        0.09        0.48      4.90 o
  -6   1  27       30.90       43.41      6.59 o
  -5   1  27       21.98       12.62      4.26 o
  -4   1  27       44.15       41.40      5.22 o
  -3   1  27       58.72       65.39      5.84 o
  -2   1  27       99.52       93.15      5.66 o
  -1   1  27       15.69       20.13      3.39 o
   0   1  27       41.40       43.15      3.90 o
   1   1  27       38.46       38.46      4.00 o
   2   1  27        0.18       -1.24      3.89 o
   3   1  27       91.74       97.24     11.42 o
   4   1  27       72.99       69.89     11.30 o
   5   1  27       11.31       11.90      7.41 o
  -6   2  27       77.70       90.20      9.82 o
  -5   2  27       25.11       22.83     14.47 o
  -4   2  27        8.30        9.26      4.82 o
  -3   2  27       18.70       18.83      4.27 o
  -2   2  27       38.46       50.49      5.25 o
  -1   2  27       90.54       98.84      6.27 o
   0   2  27       80.86       73.15      5.70 o
   1   2  27        2.52        6.11      3.95 o
   2   2  27      158.80      171.51      8.73 o
   3   2  27       34.65       31.17      6.52 o
   4   2  27        1.25       -5.83      5.83 o
   5   2  27       10.27       18.00      8.09 o
  -5   3  27        6.92        2.73      5.03 o
  -4   3  27        0.03       -4.13      4.13 o
  -3   3  27       34.78       35.68      5.14 o
  -2   3  27        1.15        4.08      3.81 o
  -1   3  27       75.77       72.22      7.42 o
   0   3  27        6.05        7.30      3.90 o
   1   3  27       57.76       62.54      6.53 o
   2   3  27        2.65        4.00      4.25 o
   3   3  27       13.12       12.59      6.39 o
  -2   4  27       22.96       19.83      6.36 o
  -1   4  27       23.13       17.99      4.87 o
   0   4  27       12.19       16.14      4.68 o
  -7   0  28       24.80       35.33      9.34 o
  -6   0  28      147.32      157.91     11.75 o
  -5   0  28       17.36       27.43      6.68 o
  -4   0  28      192.44      194.43     16.49 o
  -3   0  28      164.47      176.83     11.73 o
  -2   0  28       74.06       55.01      6.94 o
  -1   0  28       58.51       69.63      7.40 o
   0   0  28        2.58        0.69      4.31 o
   1   0  28      105.33      110.41      8.85 o
   2   0  28      176.63      170.60     12.60 o
   3   0  28        3.39        6.05      6.01 o
   4   0  28       68.93       92.89     15.52 o
   5   0  28      160.71      158.52     21.07 o
  -6   1  28        2.20        1.47      5.08 o
  -5   1  28       13.87       21.08      5.67 o
  -4   1  28       26.56       28.92      4.50 o
  -3   1  28      132.09      141.68      7.66 o
  -2   1  28       91.29       91.49      5.82 o
  -1   1  28       11.41        7.06      3.11 o
   0   1  28       41.57       49.20      4.13 o
   1   1  28       28.84       31.21      4.61 o
   2   1  28       84.29       69.74      6.81 o
   3   1  28      141.40      144.73     21.85 o
   4   1  28       16.16       -0.86      5.88 o
   5   1  28        4.56       12.29      6.77 o
  -6   2  28        7.99        5.64      5.93 o
  -5   2  28        0.01        5.69      5.78 o
  -4   2  28       20.89       18.95      4.90 o
  -3   2  28        9.43       14.80      7.10 o
  -2   2  28        1.82        2.53      3.68 o
  -1   2  28        1.30        0.88      3.43 o
   0   2  28       16.26       29.43      4.48 o
   1   2  28       18.55       18.28      4.59 o
   2   2  28        9.07       13.00      5.61 o
   3   2  28        9.87       13.32      5.67 o
   4   2  28       10.98        8.15      7.93 o
  -4   3  28       16.10       18.91      5.37 o
  -3   3  28        1.20        3.00      4.41 o
  -2   3  28       16.40       20.01      4.51 o
  -1   3  28       16.67        8.38      4.05 o
   0   3  28        4.89        9.92      4.67 o
   1   3  28        6.97        2.95      4.23 o
   2   3  28        6.39        6.80      4.75 o
   3   3  28       12.57       19.03      6.72 o
  -6   1  29        9.60        4.14      6.01 o
  -5   1  29        9.79       14.18      5.34 o
  -4   1  29       17.17       17.55      5.23 o
  -3   1  29        5.73       10.02      4.14 o
  -2   1  29        0.29        3.74      3.49 o
  -1   1  29       33.38       26.89      3.86 o
   0   1  29        9.66       13.89      3.91 o
   1   1  29        0.18       -0.63      3.99 o
   2   1  29       57.10       61.59      6.73 o
   3   1  29       23.40       13.72      6.00 o
   4   1  29       83.59       94.99     10.45 o
  -5   2  29       42.16       51.30      8.34 o
  -4   2  29       21.62       29.24      5.41 o
  -3   2  29       10.01       18.10      5.40 o
  -2   2  29       74.08       72.27      6.16 o
  -1   2  29       19.84       19.61      5.33 o
   0   2  29       23.47       13.74      4.24 o
   1   2  29       93.18      112.59      8.41 o
   2   2  29      112.80      110.10      9.60 o
   3   2  29        6.88       15.33      6.22 o
   4   2  29       29.08       23.85      7.93 o
  -4   3  29       25.37       22.63      6.89 o
  -3   3  29       29.49       45.63      6.44 o
  -2   3  29        8.29        4.63      4.05 o
  -1   3  29       12.19       18.42      4.98 o
   0   3  29        7.65        9.51      4.34 o
   1   3  29       25.17       33.60      5.82 o
   2   3  29       11.70       16.22      6.40 o
  -6   0  30       18.17       23.58      7.39 o
  -5   0  30      204.38      221.76     13.31 o
  -4   0  30       44.25       51.61     16.09 o
  -3   0  30      129.30      135.37     12.70 o
  -2   0  30      566.95      550.69     18.81 o
  -1   0  30        0.19       -0.46      4.90 o
   0   0  30       61.79       65.13      8.14 o
   1   0  30      208.44      197.44     11.65 o
   2   0  30        0.93       -4.56      5.59 o
   3   0  30        5.47        6.63      7.09 o
   4   0  30       65.43       87.76     17.31 o
  -5   1  30        3.42        0.97      4.86 o
  -4   1  30      153.52      148.03      9.49 o
  -3   1  30      137.89      157.76      9.50 o
  -2   1  30        0.52        2.83      3.90 o
  -1   1  30       63.47       58.04      5.24 o
   0   1  30       26.70       28.15      4.20 o
   1   1  30        0.58        3.28      3.98 o
   2   1  30       54.64       49.61      6.64 o
   3   1  30       11.18       10.84      6.22 o
   4   1  30        0.61       -1.10      6.82 o
  -5   2  30        0.55        3.93      6.04 o
  -4   2  30        5.00        2.39      5.72 o
  -3   2  30       18.71       18.23      7.73 o
  -2   2  30        0.95        3.31      3.92 o
  -1   2  30        6.69       11.88      4.38 o
   0   2  30       18.37       17.48      4.84 o
   1   2  30        0.78        3.00      4.21 o
   2   2  30        5.40        4.41      5.33 o
   3   2  30       14.83       19.04      8.01 o
  -3   3  30       11.44       10.21      6.08 o
  -2   3  30       18.62       33.04      5.34 o
  -1   3  30       35.34       38.88      6.00 o
   0   3  30        6.81        7.07      4.42 o
   1   3  30        1.30        5.92      4.81 o
  -5   1  31        0.15        1.32      5.38 o
  -4   1  31        4.89        8.56      6.04 o
  -3   1  31       69.48       74.60      7.53 o
  -2   1  31        0.78        1.67      3.69 o
  -1   1  31       28.01       35.08      4.73 o
   0   1  31       73.22       72.38      5.64 o
   1   1  31        0.99        0.56      4.27 o
   2   1  31       36.43       29.80      6.06 o
   3   1  31       75.48       72.18      7.99 o
  -4   2  31        3.07        3.53      6.00 o
  -3   2  31        9.75        5.34      4.41 o
  -2   2  31        6.13       -0.24      4.12 o
  -1   2  31        2.95        8.13      4.16 o
   0   2  31        0.52        2.76      4.16 o
   1   2  31       53.34       48.86      8.71 o
   2   2  31       12.79       10.55      5.79 o
  -5   0  32       12.67        7.91      7.85 o
  -4   0  32      104.60      132.64     11.06 o
  -3   0  32      134.43      126.95     10.55 o
  -2   0  32       21.36       19.15      6.32 o
  -1   0  32       29.39       27.97      7.50 o
   0   0  32        0.98       -0.09      5.17 o
   1   0  32       30.53       35.39      7.19 o
   2   0  32       20.65       14.67      6.26 o
   3   0  32        5.10       -1.56     10.39 o
  -4   1  32       53.95       75.84      9.47 o
  -3   1  32        0.05       -1.42      4.92 o
  -2   1  32       21.02       27.09      5.77 o
  -1   1  32       34.75       38.49      6.44 o
   0   1  32       18.87       13.19      4.83 o
   1   1  32        0.34       -4.14      4.14 o
   2   1  32        3.14        2.93      7.28 o
   3   1  32       19.09       21.56      6.99 o
  -3   2  32        2.01       -1.37      4.37 o
  -2   2  32        0.09        5.70      4.37 o
  -1   2  32        0.21       -4.00      4.00 o
   0   2  32        1.44        3.30      4.16 o
   1   2  32        1.40       -0.82      4.96 o
  -3   1  33       34.46       41.45      6.98 o
  -2   1  33       29.11       32.96      5.74 o
  -1   1  33       27.88       34.47      5.45 o
   0   1  33        0.27       -3.62      4.83 o
   1   1  33       16.60        9.84      5.59 o
   2   1  33        0.44       -3.02      5.38 o
  -1   2  33       39.38       52.70      6.27 o
   0   2  33       77.57       93.76     10.94 o
  -3   0  34       77.27       71.53      9.43 o
  -2   0  34      100.12      128.55     11.17 o
  -1   0  34        1.11       -1.83      5.69 o
   0   0  34      151.31      163.96     17.76 o
   1   0  34       35.66       24.53      9.04 o
  -2   1  34        1.42       -1.55      4.60 o
  -1   1  34       74.63       76.65     12.41 o
   0   1  34       13.45       12.15      7.48 o
 
